# Supplementary material for: Programmable direct-patterning assembly enables high-density and surface-conformal integration of fiber Bragg grating sensor arrays
Source: Nat Commun. 2026 May 4;17:5998. doi: 10.1038/s41467-026-72613-3 (PMC13346946; doi:10.1038/s41467-026-72613-3)
Supplement: Supplementary file 5 — Source data [file 41467_2026_72613_MOESM5_ESM.xlsx]

## Sheet: Fig.3c
FIG.3C
	Times	e0-1	e0-2	e0-3	Times	e90-1	e90-2	e90-3	Times	e45-1	e45-2	e45-3
	0	24.602	27.087	21.406	0	-31.586	-23.7519	16.368	0	4152.03	2919.68	1904.91
	0.01	25.261	27.087	22.065	0.01	-31.586	-23.7519	16.368	0.01	4172.13	2946.04	1964.55
	0.02	24.602	27.087	21.406	0.02	-31.586	-24.3779	15.705	0.02	4152.03	2893	1944.12
	0.03	24.602	27.087	22.065	0.03	-30.923	-25.004	17.032	0.03	4132.56	2919.05	1905.57
	0.04	24.602	26.428	22.724	0.04	-31.586	-23.7519	17.032	0.04	4152.03	2892.99	1965.21
	0.05	24.602	26.428	22.724	0.05	-30.923	-23.7519	17.032	0.05	4132.56	2919.35	1925.67
	0.06	24.602	26.428	22.065	0.06	-30.923	-24.3779	16.368	0.06	4152.36	2919.04	1925.01
	0.07	23.943	27.087	22.724	0.07	-30.259	-23.7519	17.032	0.07	4172.13	2893.32	1925.67
	0.08	23.943	27.087	22.065	0.08	-31.586	-25.004	17.032	0.08	4151.7	2892.69	1905.57
	0.09	23.943	26.428	22.724	0.09	-31.586	-24.3779	15.705	0.09	4151.7	2919.04	1905.23
	0.1	23.943	26.428	21.406	0.1	-31.586	-25.004	16.368	0.1	4131.9	2892.36	1904.91
	0.11	23.943	27.087	22.065	0.11	-31.586	-25.6301	16.368	0.11	4151.7	2892.38	1925.01
	0.12	23.943	26.428	22.724	0.12	-31.586	-25.6301	17.032	0.12	4151.7	2918.41	1925.67
	0.13	24.602	27.087	21.406	0.13	-31.586	-26.257	17.032	0.13	4132.23	2892.06	1925.01
	0.14	24.602	27.087	22.065	0.14	-31.586	-24.6592	17.032	0.14	4132.23	2892.86	1945.11
	0.15	24.602	26.428	21.406	0.15	-31.586	-24.0331	16.368	0.15	4152.03	2945.57	1944.45
	0.16	24.602	27.087	22.724	0.16	-31.586	-24.0331	17.032	0.16	4152.03	2919.54	1945.44
	0.17	25.261	26.428	21.406	0.17	-31.586	-24.0331	17.032	0.17	4172.13	2919.21	1905.24
	0.18	25.261	26.428	21.406	0.18	-31.586	-25.2852	16.368	0.18	4152.36	2918.58	1944.45
	0.19	23.943	27.087	21.406	0.19	-31.586	-25.2852	16.368	0.19	4151.7	2918.91	1944.45
	0.2	23.284	27.087	21.406	0.2	-32.25	-25.2852	16.368	0.2	4151.04	2918.91	1924.68
	0.21	23.943	26.428	21.406	0.21	-32.25	-25.2852	17.032	0.21	4171.14	2918.58	1944.78
	0.22	25.261	27.087	22.065	0.22	-32.25	-25.9122	16.368	0.22	4152.03	2892.24	1925.01
	0.23	23.943	27.087	21.406	0.23	-32.914	-25.2852	16.368	0.23	4190.57	2918.91	1924.68
	0.24	23.943	27.087	22.065	0.24	-32.25	-25.2852	17.032	0.24	4151.37	2918.91	1925.34
	0.25	23.943	27.087	22.065	0.25	-32.914	-25.2852	17.032	0.25	4151.03	2892.55	1945.11
	0.26	24.602	27.087	21.406	0.26	-32.25	-24.6592	16.368	0.26	4171.47	2892.86	1944.45
	0.27	23.284	27.087	22.065	0.27	-32.25	-25.2852	17.032	0.27	4151.04	2892.55	1905.57
	0.28	23.943	27.087	22.065	0.28	-32.914	-24.6592	17.032	0.28	4151.03	2919.22	1945.11
	0.29	23.943	26.428	22.065	0.29	-32.25	-25.2852	17.032	0.29	4151.37	2918.58	1964.88
	0.3	24.602	27.087	22.065	0.3	-32.25	-24.6592	17.032	0.3	4151.7	2919.22	1925.34
	0.31	24.602	27.087	22.724	0.31	-32.25	-25.2852	17.032	0.31	4151.7	2892.55	1965.21
	0.32	23.284	27.087	23.384	0.32	-32.25	-26.5383	17.032	0.32	4170.81	2891.92	1965.54
	0.33	24.602	27.747	22.065	0.33	-32.914	-25.2852	17.032	0.33	4171.13	2919.24	1964.88
	0.34	24.602	26.428	22.724	0.34	-32.914	-25.9122	17.696	0.34	4151.36	2891.91	1945.77
	0.35	23.943	27.087	22.065	0.35	-32.914	-25.9122	17.696	0.35	4170.8	2918.6	1925.67
	0.36	23.943	27.747	22.724	0.36	-32.914	-25.2852	17.032	0.36	4151.03	2919.24	1925.67
	0.37	23.943	27.747	22.724	0.37	-32.25	-25.9122	17.696	0.37	4171.14	2998.05	1926
	0.38	23.943	27.087	22.724	0.38	-32.25	-25.9122	17.696	0.38	4190.91	2918.6	1926
	0.39	24.602	27.087	22.724	0.39	-32.914	-25.2852	17.032	0.39	4171.13	2918.91	1945.44
	0.4	24.602	27.747	22.724	0.4	-32.25	-25.9122	17.032	0.4	4171.47	2971.69	1945.44
	0.41	23.284	26.428	22.724	0.41	-32.25	-25.9122	17.032	0.41	4131.24	2918.27	1925.67
	0.42	24.602	27.087	22.724	0.42	-32.914	-25.2852	17.032	0.42	4171.13	2892.55	1925.67
	0.43	24.602	27.747	22.065	0.43	-32.914	-25.2852	16.368	0.43	4171.13	2892.88	1964.55
	0.44	23.284	27.087	23.384	0.44	-32.914	-26.5383	16.368	0.44	4150.7	2918.28	1925.67
	0.45	23.284	26.428	21.406	0.45	-32.914	-26.5383	16.368	0.45	4150.7	2917.95	1944.45
	0.46	23.943	27.747	22.724	0.46	-33.577	-25.9122	17.032	0.46	4170.47	2892.57	1965.21
	0.47	23.943	27.087	22.724	0.47	-32.914	-25.9122	17.032	0.47	4170.8	2944.96	1945.44
	0.48	23.943	27.087	22.724	0.48	-32.25	-26.5383	17.032	0.48	4171.14	2918.28	1945.44
	0.49	23.943	27.087	22.724	0.49	-33.577	-26.5383	17.696	0.49	4150.7	2891.92	1926
	0.5	23.284	27.747	22.724	0.5	-32.914	-25.9122	17.696	0.5	4210.02	2918.93	1945.77
	0.51	23.943	27.747	24.043	0.51	-32.914	-26.5383	17.032	0.51	4190.57	2944.97	1965.87
	0.52	23.943	26.428	22.724	0.52	-33.577	-26.5383	17.696	0.52	4190.24	2891.59	1926
	0.53	23.943	27.087	23.384	0.53	-32.914	-25.9122	16.368	0.53	4151.03	2944.96	1945.44
	0.54	23.943	27.747	22.724	0.54	-32.914	-27.1643	17.032	0.54	4151.03	2918.3	1925.67
	0.55	23.943	27.747	22.724	0.55	-32.914	-26.5383	17.032	0.55	4170.8	2944.97	1945.44
	0.56	23.284	27.087	22.065	0.56	-33.577	-27.1643	17.696	0.56	4170.14	2917.97	1945.44
	0.57	23.284	27.747	22.065	0.57	-32.914	-25.9122	17.696	0.57	4150.7	2918.93	1925.67
	0.58	24.602	27.087	22.724	0.58	-32.914	-25.9122	17.696	0.58	4151.36	2918.6	1926
	0.59	23.284	28.406	22.724	0.59	-32.914	-26.5383	17.696	0.59	4150.7	2971.7	1945.77
	0.6	23.284	27.087	23.384	0.6	-32.914	-26.5383	17.032	0.6	4150.7	2944.64	1926
	0.61	23.284	27.747	22.724	0.61	-32.914	-25.9122	17.032	0.61	4170.48	2945.29	1925.67
	0.62	23.284	27.087	22.065	0.62	-32.914	-26.5383	17.032	0.62	4170.48	2891.92	1945.11
	0.63	22.624	27.087	22.724	0.63	-33.577	-26.5383	17.032	0.63	4150.04	2891.92	1925.67
	0.64	22.624	27.747	22.724	0.64	-32.914	-26.5383	17.032	0.64	4170.15	2918.61	1925.67
	0.65	23.284	27.747	22.065	0.65	-32.914	-27.7904	17.696	0.65	4170.48	2917.99	1965.21
	0.66	23.943	28.406	22.724	0.66	-32.914	-26.5383	17.696	0.66	4170.8	2945.3	1945.77
	0.67	23.943	28.406	22.724	0.67	-32.914	-27.1643	18.359	0.67	4190.57	2944.99	1946.1
	0.68	23.943	27.087	22.724	0.68	-32.25	-28.4173	17.696	0.68	4151.37	2917.34	1945.77
	0.69	23.943	27.747	24.043	0.69	-32.914	-27.1643	17.696	0.69	4151.03	2918.3	1946.43
	0.7	25.261	27.747	22.724	0.7	-32.25	-27.1643	17.696	0.7	4152.03	2918.3	1945.77
	0.71	23.943	27.747	22.724	0.71	-32.914	-27.7904	17.696	0.71	4190.57	2917.99	1945.77
	0.72	23.284	27.747	23.384	0.72	-32.914	-27.7904	17.696	0.72	4150.7	2917.99	1926.33
	0.73	23.284	29.065	22.065	0.73	-32.914	-27.7904	17.696	0.73	4190.24	2918.65	1945.44
	0.74	23.943	27.747	23.384	0.74	-32.914	-28.4173	17.696	0.74	4170.8	2917.67	1946.1
	0.75	23.943	28.406	22.724	0.75	-32.914	-27.7904	17.696	0.75	4170.8	2944.68	1926
	0.76	23.284	27.747	22.724	0.76	-32.914	-28.4173	17.696	0.76	4170.48	2917.67	1926
	0.77	23.284	28.406	23.384	0.77	-32.914	-28.4173	17.032	0.77	4170.48	2918	1926
	0.78	23.943	27.087	22.065	0.78	-32.914	-28.4173	17.696	0.78	4170.8	2917.34	1945.44
	0.79	23.284	27.747	23.384	0.79	-32.914	-27.7904	17.696	0.79	4170.48	2944.35	1946.1
	0.8	23.284	27.747	23.384	0.8	-32.914	-27.1643	17.696	0.8	4170.48	2918.3	1946.1
	0.81	23.943	27.747	23.384	0.81	-32.914	-28.4173	18.359	0.81	4151.03	2891.31	1926.66
	0.82	23.284	27.747	23.384	0.82	-32.914	-28.4173	17.696	0.82	4170.48	2917.67	1926.33
	0.83	23.943	28.406	23.384	0.83	-32.914	-27.7904	17.696	0.83	4170.8	2918.32	1946.1
	0.84	23.943	28.406	22.724	0.84	-32.914	-27.7904	17.696	0.84	4170.8	2944.68	1926
	0.85	23.943	28.406	23.384	0.85	-32.914	-28.4173	17.696	0.85	4170.8	2944.36	1946.1
	0.86	24.602	27.747	23.384	0.86	-32.914	-28.4173	17.696	0.86	4190.9	2917.67	1946.1
	0.87	24.602	27.087	22.724	0.87	-32.914	-27.7904	17.696	0.87	4171.13	2917.66	2005.11
	0.88	23.284	27.747	22.724	0.88	-32.914	-29.0434	18.359	0.88	4170.48	2917.36	1946.1
	0.89	23.284	27.747	23.384	0.89	-32.914	-29.0434	17.696	0.89	4150.7	2970.12	1946.1
	0.9	23.943	27.747	23.384	0.9	-32.25	-29.0434	18.359	0.9	4151.37	2917.36	1986
	0.91	23.284	28.406	23.384	0.91	-32.914	-28.4173	18.359	0.91	4170.48	2944.36	1946.43
	0.92	23.943	28.406	22.724	0.92	-32.914	-28.4173	18.359	0.92	4151.03	2944.36	1926.33
	0.93	23.943	29.065	24.043	0.93	-32.914	-27.7904	18.359	0.93	4151.03	2918.65	1926.99
	0.94	21.965	27.087	24.043	0.94	-32.914	-27.7904	19.023	0.94	4189.59	2917.66	1947.09
	0.95	23.284	27.747	23.384	0.95	-33.577	-28.4173	18.359	0.95	4170.14	2917.67	1946.43
	0.96	23.284	27.087	24.702	0.96	-32.914	-27.7904	18.359	0.96	4170.48	2944.02	1927.32
	0.97	23.943	27.087	24.043	0.97	-32.914	-27.7904	18.359	0.97	4170.8	2944.02	1966.53
	0.98	23.943	27.747	23.384	0.98	-32.914	-29.0434	17.696	0.98	4170.8	2917.36	1946.1
	0.99	23.943	27.747	24.043	0.99	-32.25	-29.0434	18.359	0.99	4171.14	2917.36	1926.99
	1	23.943	27.747	23.384	1	-32.914	-27.7904	18.359	1	4151.03	2917.99	1946.43
	1.01	23.943	27.747	23.384	1.01	-32.914	-28.4173	18.359	1.01	4151.03	2891.31	1966.2
	1.02	23.284	28.406	23.384	1.02	-32.914	-28.4173	18.359	1.02	4190.24	2944.36	1926.66
	1.03	23.284	28.406	23.384	1.03	-32.914	-28.4173	19.023	1.03	4190.24	2944.36	1966.53
	1.04	22.624	27.087	24.043	1.04	-32.914	-27.7904	19.686	1.04	4170.15	2917.66	1947.42
	1.05	23.284	27.747	24.043	1.05	-32.914	-27.7904	18.359	1.05	4170.48	2917.99	1966.53
	1.06	22.624	27.747	25.361	1.06	-32.914	-28.4173	19.023	1.06	4170.15	2917.67	1947.75
	1.07	23.284	27.747	25.361	1.07	-32.914	-28.4173	19.023	1.07	4170.48	2944.03	1947.75
	1.08	22.624	28.406	24.043	1.08	-32.25	-28.4173	18.359	1.08	4170.48	2944.36	1946.76
	1.09	23.943	28.406	24.043	1.09	-32.25	-27.7904	19.023	1.09	4171.14	2918.32	1986.66
	1.1	22.624	28.406	23.384	1.1	-32.914	-27.7904	18.359	1.1	4170.15	2971.08	1966.2
	1.11	23.284	27.747	24.043	1.11	-32.25	-28.4173	18.359	1.11	4190.58	2917.67	1966.53
	1.12	22.624	28.406	23.384	1.12	-32.914	-27.7904	18.359	1.12	4189.91	2918.32	1926.66
	1.13	22.624	27.747	24.702	1.13	-32.914	-27.7904	18.359	1.13	4209.69	2917.99	1927.32
	1.14	24.602	27.747	24.043	1.14	-33.577	-28.4173	19.023	1.14	4170.8	2917.67	1947.09
	1.15	23.943	28.406	24.043	1.15	-32.914	-27.7904	18.359	1.15	4170.8	2918.32	1946.76
	1.16	23.284	27.747	24.043	1.16	-32.914	-27.7904	18.359	1.16	4190.24	2970.75	1966.53
	1.17	23.943	27.747	23.384	1.17	-32.914	-28.4173	18.359	1.17	4170.8	2944.03	1966.2
	1.18	23.943	27.747	23.384	1.18	-32.914	-27.7904	18.359	1.18	4151.03	2917.99	1946.43
	1.19	23.943	28.406	22.724	1.19	-32.25	-27.7904	18.359	1.19	4190.91	2944.68	1946.1
	1.2	23.284	27.747	24.043	1.2	-32.25	-27.7904	18.359	1.2	4170.81	2917.99	1946.76
	1.21	23.284	28.406	24.043	1.21	-32.914	-27.1643	18.359	1.21	4210.02	2918.63	1946.76
	1.22	23.284	28.406	24.043	1.22	-32.914	-28.4173	18.359	1.22	4170.48	2944.36	1946.76
	1.23	23.284	28.406	23.384	1.23	-32.914	-27.1643	17.696	1.23	4210.02	2918.63	1946.1
	1.24	23.284	28.406	24.702	1.24	-32.914	-27.7904	18.359	1.24	4190.24	2944.68	1947.09
	1.25	22.624	28.406	24.043	1.25	-32.25	-27.7904	18.359	1.25	4190.25	2918.32	1966.53
	1.26	23.943	27.087	23.384	1.26	-32.25	-27.7904	18.359	1.26	4190.91	2944.02	1946.43
	1.27	23.284	27.747	24.702	1.27	-32.914	-28.4173	18.359	1.27	4190.24	2891.31	1947.09
	1.28	23.943	28.406	23.384	1.28	-32.914	-28.4173	18.359	1.28	4170.8	2944.36	1946.43
	1.29	23.943	28.406	23.384	1.29	-32.25	-27.7904	19.023	1.29	4190.91	2918.32	1966.53
	1.3	23.943	28.406	23.384	1.3	-32.25	-27.7904	18.359	1.3	4171.14	2891.96	1946.43
	1.31	23.943	28.406	22.724	1.31	-32.914	-28.4173	18.359	1.31	4190.57	2891.64	1926.33
	1.32	23.284	27.747	23.384	1.32	-32.25	-27.1643	17.696	1.32	4170.81	2918.3	1946.1
	1.33	23.284	28.406	23.384	1.33	-32.914	-27.7904	17.696	1.33	4190.24	2918.32	1946.1
	1.34	22.624	27.747	22.724	1.34	-32.25	-27.1643	18.359	1.34	4170.48	2918.3	1965.87
	1.35	23.284	28.406	22.724	1.35	-32.914	-27.7904	19.023	1.35	4190.24	2918.32	1966.2
	1.36	24.602	27.747	23.384	1.36	-32.914	-28.4173	19.023	1.36	4190.9	2944.03	1946.76
	1.37	23.943	27.747	23.384	1.37	-32.25	-28.4173	19.023	1.37	4171.14	2917.67	1946.76
	1.38	24.602	28.406	23.384	1.38	-32.25	-27.7904	19.023	1.38	4171.47	2891.96	1946.76
	1.39	23.943	28.406	24.043	1.39	-32.25	-28.4173	19.023	1.39	4190.91	2891.64	1986.66
	1.4	23.943	28.406	23.384	1.4	-32.25	-27.7904	19.023	1.4	4210.68	2918.32	1946.76
	1.41	23.943	28.406	24.702	1.41	-32.25	-27.7904	18.359	1.41	4171.14	2918.32	1966.86
	1.42	23.943	28.406	23.384	1.42	-32.25	-27.1643	18.359	1.42	4190.91	2944.99	1966.2
	1.43	23.284	27.747	23.384	1.43	-32.25	-27.7904	18.359	1.43	4190.58	2944.35	1946.43
	1.44	23.284	27.087	24.043	1.44	-31.586	-27.7904	18.359	1.44	4171.14	2917.66	1946.76
	1.45	23.284	27.747	23.384	1.45	-32.25	-27.1643	18.359	1.45	4190.58	2944.66	1946.43
	1.46	24.602	28.406	24.043	1.46	-32.25	-28.4173	17.696	1.46	4191.24	2944.36	1966.2
	1.47	24.602	28.406	24.043	1.47	-32.25	-27.7904	18.359	1.47	4191.24	2918.32	1966.53
	1.48	23.943	28.406	23.384	1.48	-32.25	-27.7904	18.359	1.48	4210.68	2891.96	1946.43
	1.49	23.943	28.406	23.384	1.49	-31.586	-28.4173	19.023	1.49	4191.24	2944.36	1946.76
	1.5	23.943	28.406	23.384	1.5	-32.25	-27.1643	18.359	1.5	4210.68	2918.63	1946.43
	1.51	25.261	28.406	22.724	1.51	-32.25	-27.1643	17.696	1.51	4171.8	2892.27	1926
	1.52	23.943	28.406	22.724	1.52	-31.586	-27.1643	18.359	1.52	4191.24	2892.27	1965.87
	1.53	23.943	28.406	23.384	1.53	-32.25	-27.1643	18.359	1.53	4190.91	2918.63	1966.2
	1.54	24.602	28.406	22.724	1.54	-32.25	-27.1643	18.359	1.54	4211.01	2892.27	1946.1
	1.55	24.602	28.406	24.702	1.55	-32.25	-27.1643	18.359	1.55	4191.24	2944.99	1947.09
	1.56	24.602	29.065	24.043	1.56	-31.586	-27.1643	19.023	1.56	4211.34	2892.6	1947.09
	1.57	24.602	28.406	24.043	1.57	-32.25	-28.4173	19.023	1.57	4191.24	2891.64	1966.86
	1.58	24.602	27.747	24.043	1.58	-31.586	-26.5383	18.359	1.58	4211.34	2918.61	1966.53
	1.59	25.261	27.747	24.043	1.59	-30.923	-27.7904	18.359	1.59	4212	2891.63	1946.76
	1.6	24.602	28.406	23.384	1.6	-31.586	-27.1643	18.359	1.6	4231.14	2892.27	1986
	1.61	23.943	28.406	23.384	1.61	-31.586	-26.5383	18.359	1.61	4171.47	2918.94	1946.43
	1.62	24.602	27.747	23.384	1.62	-32.25	-27.1643	18.359	1.62	4211.01	2891.94	1946.43
	1.63	24.602	28.406	23.384	1.63	-31.586	-27.1643	18.359	1.63	4211.34	2944.99	1946.43
	1.64	24.602	27.747	22.724	1.64	-31.586	-27.7904	18.359	1.64	4171.8	2917.99	1946.1
	1.65	25.261	29.065	23.384	1.65	-31.586	-27.1643	18.359	1.65	4211.67	2945.32	1946.43
	1.66	25.261	28.406	25.361	1.66	-31.586	-26.5383	18.359	1.66	4191.9	2918.94	1986.99
	1.67	24.602	29.065	23.384	1.67	-31.586	-27.1643	18.359	1.67	4191.57	2918.96	1966.2
	1.68	25.921	28.406	24.702	1.68	-32.25	-26.5383	18.359	1.68	4211.67	2945.3	1947.09
	1.69	25.261	28.406	23.384	1.69	-30.923	-27.7904	18.359	1.69	4231.8	2891.96	1966.2
	1.7	25.261	28.406	23.384	1.7	-31.586	-27.1643	18.359	1.7	4191.9	2944.99	1946.43
	1.71	24.602	28.406	24.702	1.71	-31.586	-27.7904	17.696	1.71	4211.34	2944.68	1946.76
	1.72	23.284	29.065	24.043	1.72	-31.586	-27.7904	18.359	1.72	4190.91	2945.01	1966.53
	1.73	24.602	27.747	22.724	1.73	-31.586	-27.7904	18.359	1.73	4211.34	2944.35	1946.1
	1.74	24.602	28.406	23.384	1.74	-32.25	-28.4173	18.359	1.74	4211.01	2970.76	1966.2
	1.75	24.602	29.065	23.384	1.75	-31.586	-26.5383	18.359	1.75	4191.57	2892.91	1946.43
	1.76	25.261	28.406	23.384	1.76	-31.586	-27.1643	19.023	1.76	4211.67	2944.99	1966.53
	1.77	24.602	29.065	23.384	1.77	-31.586	-27.7904	18.359	1.77	4191.57	2918.65	1926.66
	1.78	25.261	28.406	24.043	1.78	-31.586	-27.1643	19.023	1.78	4191.9	2944.99	1966.86
	1.79	24.602	28.406	24.043	1.79	-30.923	-27.1643	19.023	1.79	4211.67	2997.75	1947.09
	1.8	24.602	29.065	24.043	1.8	-31.586	-27.1643	18.359	1.8	4211.34	2918.96	1926.99
	1.81	25.261	28.406	24.043	1.81	-31.586	-28.4173	18.359	1.81	4211.67	2918	1926.99
	1.82	25.261	28.406	22.724	1.82	-30.923	-26.5383	18.359	1.82	4192.23	2945.3	1946.1
	1.83	25.261	29.065	22.724	1.83	-31.586	-27.1643	18.359	1.83	4191.9	2918.96	1946.1
	1.84	24.602	29.065	23.384	1.84	-30.923	-26.5383	19.023	1.84	4211.67	2972.03	1946.76
	1.85	25.261	29.065	24.043	1.85	-31.586	-27.7904	18.359	1.85	4191.9	2918.65	1946.76
	1.86	25.261	29.065	23.384	1.86	-31.586	-27.1643	19.023	1.86	4211.67	2945.32	1966.53
	1.87	25.261	27.747	23.384	1.87	-30.923	-27.7904	18.359	1.87	4192.23	2944.35	1946.43
	1.88	25.261	28.406	24.043	1.88	-30.923	-27.1643	18.359	1.88	4192.23	2944.99	1926.99
	1.89	23.943	28.406	22.724	1.89	-31.586	-27.1643	18.359	1.89	4191.24	2892.27	1926.33
	1.9	25.261	28.406	24.043	1.9	-31.586	-27.1643	18.359	1.9	4172.13	2944.99	1946.76
	1.91	25.261	29.065	23.384	1.91	-30.923	-26.5383	18.359	1.91	4192.23	2945.63	1946.43
	1.92	25.261	29.065	23.384	1.92	-31.586	-25.9122	18.359	1.92	4172.13	2893.23	1966.2
	1.93	24.602	27.747	23.384	1.93	-30.923	-27.1643	18.359	1.93	4172.13	2944.66	1966.2
	1.94	23.943	28.406	22.724	1.94	-31.586	-26.5383	18.359	1.94	4191.24	2945.3	1946.1
	1.95	25.261	28.406	22.724	1.95	-30.923	-27.7904	18.359	1.95	4231.8	2944.68	1965.87
	1.96	24.602	29.065	24.702	1.96	-31.586	-27.1643	19.023	1.96	4211.34	2945.32	1967.19
	1.97	24.602	29.724	24.702	1.97	-30.923	-28.4173	19.023	1.97	4191.9	2918.66	1947.42
	1.98	25.261	29.065	24.702	1.98	-30.923	-27.1643	18.359	1.98	4192.23	2971.72	1927.32
	1.99	25.261	28.406	24.043	1.99	-30.923	-26.5383	18.359	1.99	4231.8	2892.58	1966.53
	2	25.261	29.724	24.702	2	-30.923	-26.5383	19.023	2	4192.23	2919.6	1947.42
	2.01	25.261	28.406	23.384	2.01	-30.923	-27.1643	18.359	2.01	4172.46	2892.27	1926.66
	2.02	23.943	27.747	23.384	2.02	-30.923	-27.1643	19.023	2.02	4211.34	2918.3	1926.99
	2.03	24.602	29.065	22.724	2.03	-30.923	-26.5383	18.359	2.03	4172.13	2892.91	1946.1
	2.04	24.602	29.065	23.384	2.04	-30.259	-27.1643	18.359	2.04	4172.46	2892.6	1926.66
	2.05	24.602	29.065	23.384	2.05	-30.923	-27.1643	18.359	2.05	4172.13	2945.32	1966.2
	2.06	24.602	29.724	24.702	2.06	-30.923	-27.7904	18.359	2.06	4191.9	2945.34	1927.32
	2.07	25.261	29.065	24.702	2.07	-30.923	-27.1643	18.359	2.07	4172.46	2918.96	1927.32
	2.08	24.602	29.065	23.384	2.08	-31.586	-27.1643	19.023	2.08	4191.57	2918.96	1946.76
	2.09	24.602	29.065	24.702	2.09	-31.586	-27.1643	19.023	2.09	4171.8	2945.32	1927.65
	2.1	25.261	29.724	24.702	2.1	-31.586	-25.9122	18.359	2.1	4191.9	2946.28	1927.32
	2.11	25.921	29.065	23.384	2.11	-30.923	-27.1643	18.359	2.11	4172.79	2971.72	1946.43
	2.12	25.261	28.406	23.384	2.12	-30.923	-26.5383	18.359	2.12	4212	2918.94	1926.66
	2.13	25.261	28.406	23.384	2.13	-30.923	-26.5383	19.023	2.13	4172.46	2918.94	1966.53
	2.14	25.261	29.724	24.043	2.14	-30.259	-27.1643	18.359	2.14	4172.79	2945.65	1946.76
	2.15	25.261	29.724	23.384	2.15	-30.923	-26.5383	18.359	2.15	4192.23	2919.6	1966.2
	2.16	24.602	29.065	24.043	2.16	-31.586	-26.5383	19.023	2.16	4211.34	2919.27	1947.09
	2.17	24.602	29.065	23.384	2.17	-30.259	-27.1643	19.023	2.17	4192.23	2918.96	1946.76
	2.18	24.602	28.406	24.043	2.18	-30.923	-27.1643	18.359	2.18	4191.9	2944.99	1966.53
	2.19	23.943	28.406	23.384	2.19	-31.586	-27.1643	19.023	2.19	4151.7	2918.63	1926.99
	2.2	25.261	29.065	23.384	2.2	-30.923	-26.5383	19.023	2.2	4132.89	2945.63	1966.53
	2.21	25.921	29.065	24.043	2.21	-30.923	-26.5383	19.023	2.21	4153.02	2945.63	1966.86
	2.22	23.943	29.065	24.702	2.22	-30.923	-27.1643	19.023	2.22	4132.23	2918.96	1967.19
	2.23	24.602	29.065	24.043	2.23	-30.259	-27.1643	19.023	2.23	4152.69	2918.96	1966.86
	2.24	25.261	29.065	23.384	2.24	-30.923	-27.7904	19.023	2.24	4172.46	2945.01	1986.33
	2.25	24.602	29.724	24.043	2.25	-30.923	-27.7904	19.686	2.25	4152.36	2918.98	1927.65
	2.26	25.261	29.724	23.384	2.26	-30.259	-27.1643	18.359	2.26	4153.02	2945.65	1966.2
	2.27	25.261	29.065	23.384	2.27	-31.586	-27.7904	19.023	2.27	4132.56	2971.41	1946.76
	2.28	24.602	29.065	24.702	2.28	-30.259	-26.5383	18.359	2.28	4152.69	2945.63	1966.86
	2.29	25.261	29.065	24.043	2.29	-30.923	-26.5383	19.023	2.29	4152.69	2919.27	2006.43
	2.3	25.921	28.406	23.384	2.3	-30.259	-26.5383	19.023	2.3	4133.55	2971.7	1946.76
	2.31	25.261	29.065	23.384	2.31	-29.595	-25.9122	19.023	2.31	4133.55	2998.71	1946.76
	2.32	25.921	29.724	22.724	2.32	-30.259	-27.1643	18.359	2.32	4153.35	2945.65	1965.87
	2.33	25.261	29.065	23.384	2.33	-30.923	-26.5383	19.023	2.33	4152.69	2919.27	1946.76
	2.34	24.602	29.065	24.043	2.34	-30.259	-26.5383	19.023	2.34	4172.46	2919.27	1986.66
	2.35	25.261	29.065	23.384	2.35	-31.586	-27.1643	18.359	2.35	4152.36	2892.6	1946.43
	2.36	25.261	29.065	23.384	2.36	-30.923	-27.1643	18.359	2.36	4152.69	2945.32	1966.2
	2.37	25.261	28.406	24.043	2.37	-30.259	-27.1643	19.023	2.37	4153.02	2918.63	1966.86
	2.38	25.261	28.406	23.384	2.38	-30.923	-27.1643	18.359	2.38	4172.46	2918.63	1966.2
	2.39	25.921	28.406	23.384	2.39	-30.259	-27.1643	18.359	2.39	4153.35	2944.99	1926.66
	2.4	25.921	28.406	24.043	2.4	-30.923	-27.1643	19.023	2.4	4192.56	2918.63	1966.86
	2.41	25.261	29.724	24.043	2.41	-30.259	-26.5383	19.023	2.41	4153.02	2919.6	1966.86
	2.42	24.602	29.065	24.043	2.42	-30.923	-27.1643	19.023	2.42	4152.36	2918.96	1927.32
	2.43	24.602	29.065	24.043	2.43	-30.259	-27.1643	18.359	2.43	4172.46	2945.32	1966.53
	2.44	24.602	29.065	23.384	2.44	-30.923	-27.1643	18.359	2.44	4153.28	2945.32	1966.2
	2.45	25.261	29.724	23.384	2.45	-30.259	-27.1643	18.359	2.45	4172.73	2945.65	1966.2
	2.46	24.602	29.724	23.384	2.46	-30.259	-27.1643	18.359	2.46	4153.62	2945.65	1966.2
	2.47	24.602	29.065	23.384	2.47	-30.259	-27.1643	19.023	2.47	4134.81	2945.32	1946.76
	2.48	25.261	29.065	24.043	2.48	-30.259	-27.1643	18.359	2.48	4153.94	2945.32	1986.33
	2.49	24.602	29.065	23.384	2.49	-30.259	-27.1643	18.359	2.49	4134.81	2945.32	1926.66
	2.5	25.261	29.724	24.043	2.5	-30.259	-26.5383	19.023	2.5	4153.94	2945.96	1947.09
	2.51	25.921	29.065	24.043	2.51	-29.595	-27.1643	18.359	2.51	4173.39	2918.96	1926.99
	2.52	25.921	29.724	23.384	2.52	-29.595	-26.5383	18.359	2.52	4154.61	2919.6	1946.43
	2.53	24.602	29.065	24.043	2.53	-30.259	-27.1643	18.359	2.53	4153.62	2945.32	1926.99
	2.54	25.261	28.406	23.384	2.54	-30.923	-27.1643	18.359	2.54	4134.8	2892.27	1926.66
	2.55	24.602	29.065	23.384	2.55	-30.923	-26.5383	18.359	2.55	4153.28	2945.63	1966.2
	2.56	24.602	28.406	24.043	2.56	-30.259	-27.7904	18.359	2.56	4153.62	2944.68	1966.53
	2.57	24.602	29.724	22.724	2.57	-30.923	-27.1643	18.359	2.57	4134.47	2945.65	1946.1
	2.58	25.261	28.406	22.724	2.58	-30.259	-27.7904	18.359	2.58	4135.14	2944.68	1946.1
	2.59	25.261	28.406	24.043	2.59	-30.259	-26.5383	18.359	2.59	4153.94	2945.3	1966.53
	2.6	25.261	29.724	24.043	2.6	-30.259	-26.5383	18.359	2.6	4153.94	2919.6	1966.53
	2.61	25.261	28.406	23.384	2.61	-30.259	-27.7904	18.359	2.61	4172.73	2971.08	1986
	2.62	25.261	29.065	24.043	2.62	-30.259	-27.1643	18.359	2.62	4153.94	2945.32	1946.76
	2.63	24.602	29.724	22.724	2.63	-30.259	-27.1643	18.359	2.63	4153.62	2919.29	1946.1
	2.64	25.921	28.406	22.724	2.64	-30.259	-27.7904	18.359	2.64	4154.27	2918.32	1965.87
	2.65	26.58	29.724	23.384	2.65	-30.259	-27.1643	17.696	2.65	4173.39	2945.65	1946.1
	2.66	25.261	28.406	22.724	2.66	-30.259	-26.5383	18.359	2.66	4153.94	2918.94	1946.1
	2.67	25.261	29.065	22.724	2.67	-30.259	-27.7904	18.359	2.67	4191.51	2971.41	1946.1
	2.68	25.921	29.724	22.724	2.68	-30.259	-27.1643	18.359	2.68	4154.27	2945.65	1965.87
	2.69	25.261	29.065	22.724	2.69	-30.259	-27.1643	18.359	2.69	4153.94	2945.32	1946.1
	2.7	26.58	29.065	22.724	2.7	-30.259	-26.5383	18.359	2.7	4173.39	2972.03	1965.87
	2.71	25.261	29.065	24.043	2.71	-30.259	-27.7904	18.359	2.71	4153.94	2971.41	1966.53
	2.72	25.261	30.384	23.384	2.72	-30.923	-27.7904	18.359	2.72	4153.61	2919.31	1946.43
	2.73	25.261	29.724	22.724	2.73	-30.923	-27.1643	18.359	2.73	4153.61	2945.65	1946.1

## Sheet: Fig.3d
Fig. 3d
	FBG-1	Strain(me)	FBG-2	Strain(me)	FBG-3	Strain(me)
	0°	24.7	0°	26.8	0°	23.7
	45°	4223.62	45°	2945.32	45°	1953.45
	90°	-31.62	90°	-26.3	90°	17.5

## Sheet: Fig.3e
FIG. 3e		MSM			Exp
	X-coordinate (mm)		Displacement (mm)	X-coordinate (mm)		Displacement (mm)
	0	-17.5	0	0	-17.5	0
	0	-16.8	0	0	-16.8	0
	0	-16.1	0	0	-16.1	0
	0	-15.4	0	0	-15.4	0
	0	-14.7	0	0	-14.7	0
	0	-14	0	0	-14	0
	0	-13.3	0	0	-13.3	0
	0	-12.6	0	0	-12.6	0
	0	-11.9	0	0	-11.9	0
	0	-11.2	0	0	-11.2	0
	0	-10.5	0	0	-10.5	0
	0	-9.8	0	0	-9.8	0
	0	-9.1	0	0	-9.1	0
	0	-8.4	0	0	-8.4	0
	0	-7.7	0	0	-7.7	0
	0	-7	0	0	-7	0
	0	-6.3	0	0	-6.3	0
	0	-5.6	0	0	-5.6	0
	0	-4.9	0	0	-4.9	0
	0	-4.2	0	0	-4.2	0
	0	-3.5	0	0	-3.5	0
	0	-2.8	0	0	-2.8	0
	0	-2.1	0	0	-2.1	0
	0	-1.4	0	0	-1.4	0
	0	-0.7	0	0	-0.7	0
	0	0	0	0	0	0
	0	0.7	0	0	0.7	0
	0	1.4	0	0	1.4	0
	0	2.1	0	0	2.1	0
	0	2.8	0	0	2.8	0
	0	3.5	0	0	3.5	0
	0	4.2	0	0	4.2	0
	0	4.9	0	0	4.9	0
	0	5.6	0	0	5.6	0
	0	6.3	0	0	6.3	0
	0	7	0	0	7	0
	0	7.7	0	0	7.7	0
	0	8.4	0	0	8.4	0
	0	9.1	0	0	9.1	0
	0	9.8	0	0	9.8	0
	0	10.5	0	0	10.5	0
	0	11.2	0	0	11.2	0
	0	11.9	0	0	11.9	0
	0	12.6	0	0	12.6	0
	0	13.3	0	0	13.3	0
	0	14	0	0	14	0
	0	14.7	0	0	14.7	0
	0	15.4	0	0	15.4	0
	0	16.1	0	0	16.1	0
	0	16.8	0	0	16.8	0
	0	17.5	0	0	17.5	0
	0	17.5	0	0.91406	17.5	-0.42404
	4	17.85	-0.07524	1.74158	17.5742	-0.42861
	8	18.2	-0.23055	2.5691	17.6484	-0.45169
	12	18.55	-0.42648	3.39662	17.7226	-0.51795
	16	18.9	-0.63507	4.22415	17.7968	-0.55336
	20	19.25	-0.85528	5.05167	17.871	-0.58878
	24	19.6	-1.07617	5.87919	17.9452	-0.64887
	28	19.95	-1.30137	6.70672	18.0194	-0.67811
	32	20.3	-1.52516	7.53424	18.0936	-0.73204
	36	20.65	-1.751	8.36176	18.1678	-0.77362
	40	21	-1.97535	9.18928	18.242	-0.80286
	44	21.35	-2.20081	10.0168	18.3162	-0.86913
	48	21.7	-2.425	10.8443	18.3904	-0.89837
	52	22.05	-2.64977	11.6718	18.4646	-0.94612
	56	22.4	-2.87347	12.4994	18.5388	-0.99388
	60	22.75	-3.09735	13.3269	18.613	-1.02312
	64	23.1	-3.32026	14.1544	18.6872	-1.08938
	68	23.45	-3.543	14.9819	18.7614	-1.11863
	72	23.8	-3.76474	15.8095	18.8356	-1.16021
	76	24.15	-3.98597	16.637	18.9098	-1.21413
	80	24.5	-4.20607	17.4645	18.984	-1.24338
	84	24.85	-4.4253	18.292	19.0582	-1.30347
	88	25.2	-4.64319	19.1196	19.1324	-1.33889
	92	25.55	-4.85983	19.9471	19.2066	-1.3743
	96	25.9	-5.07483	20.7746	19.2808	-1.44056
	100	26.25	-5.28816	21.6021	19.355	-1.46364
	104	26.6	-5.49953	22.4296	19.4292	-1.51756
	108	26.95	-5.70877	23.2572	19.5034	-1.56531
	112	27.3	-5.91568	24.0847	19.5776	-1.58839
	116	27.65	-6.12001	24.9122	19.6518	-1.66082
	120	28	-6.32161	25.7397	19.726	-1.68389
	124	28.35	-6.52017	26.5673	19.8002	-1.73165
	128	28.7	-6.71562	27.3948	19.8744	-1.78557
	132	29.05	-6.90759	28.2223	19.9486	-1.80865
	136	29.4	-7.09604	29.0498	20.0228	-1.87491
	140	29.75	-7.28061	29.8774	20.097	-1.91032
	144	30.1	-7.46131	30.7049	20.1712	-1.94574
	148	30.45	-7.63774	31.5324	20.2454	-2.00583
	152	30.8	-7.80997	32.3599	20.3196	-2.0289
	156	31.15	-7.97759	33.1874	20.3938	-2.089
	160	31.5	-8.14074	34.015	20.468	-2.13058
	164	31.85	-8.29899	34.8425	20.5422	-2.15982
	168	32.2	-8.45253	35.67	20.6164	-2.22609
	172	32.55	-8.60094	36.4975	20.6906	-2.25533
	176	32.9	-8.7445	37.3251	20.7648	-2.30308
	180	33.25	-8.88274	38.1526	20.839	-2.35084
	184	33.6	-9.01611	38.9801	20.9132	-2.38008
	188	33.95	-9.14413	39.8076	20.9874	-2.44634
	192	34.3	-9.26744	40.6352	21.0616	-2.47559
	196	34.65	-9.38562	41.4627	21.1358	-2.51717
	200	35	-9.49847	42.2902	21.21	-2.57109
	200	-35	9.408	43.1177	21.2842	-2.60034
	200	-33.6	9.02987	43.9452	21.3584	-2.66043
	200	-32.2	8.65174	44.7728	21.4326	-2.69585
	200	-30.8	8.27361	45.6003	21.5068	-2.73126
	200	-29.4	7.89549	46.4278	21.581	-2.79752
	200	-28	7.51736	47.2553	21.6552	-2.8206
	200	-26.6	7.13923	48.0829	21.7294	-2.87452
	200	-25.2	6.7611	48.9104	21.8036	-2.92227
	200	-23.8	6.38297	49.7379	21.8778	-2.94535
	200	-22.4	6.00484	50.5654	21.952	-3.01778
	200	-21	5.62671	51.3929	22.0262	-3.04085
	200	-19.6	5.24858	52.2205	22.1004	-3.08861
	200	-18.2	4.87045	53.048	22.1746	-3.14253
	200	-16.8	4.49232	53.8755	22.2488	-3.16561
	200	-15.4	4.11419	54.703	22.323	-3.23187
	200	-14	3.73606	55.5306	22.3972	-3.26728
	200	-12.6	3.35793	56.3581	22.4714	-3.3027
	200	-11.2	2.9798	57.1856	22.5456	-3.36279
	200	-9.8	2.60167	58.0131	22.6198	-3.38586
	200	-8.4	2.22354	58.8407	22.694	-3.44595
	200	-7	1.84541	59.6682	22.7682	-3.48754
	200	-5.6	1.46728	60.4957	22.8424	-3.51678
	200	-4.2	1.08915	61.3232	22.9166	-3.58304
	200	-2.8	0.71103	62.1508	22.9908	-3.61229
	200	-1.4	0.3329	62.9783	23.065	-3.66004
	200	0	-0.04523	63.8058	23.1392	-3.7078
	200	1.4	-0.42336	64.6333	23.2134	-3.73704
	200	2.8	-0.80149	65.4608	23.2876	-3.8033
	200	4.2	-1.17962	66.2884	23.3618	-3.83255
	200	5.6	-1.55775	67.1159	23.436	-3.87413
	200	7	-1.93588	67.9434	23.5102	-3.92805
	200	8.4	-2.31401	68.7709	23.5844	-3.9573
	200	9.8	-2.69214	69.5984	23.6586	-4.01739
	200	11.2	-3.07027	70.426	23.7328	-4.0528
	200	12.6	-3.4484	71.2535	23.807	-4.08822
	200	14	-3.82653	72.081	23.8812	-4.15448
	200	15.4	-4.20466	72.9085	23.9554	-4.17756
	200	16.8	-4.58279	73.7361	24.0296	-4.23148
	200	18.2	-4.96092	74.5636	24.1038	-4.27306
	200	19.6	-5.33905	75.3911	24.178	-4.30231
	200	21	-5.71718	76.2186	24.2522	-4.37474
	200	22.4	-6.0953	77.0462	24.3264	-4.39781
	200	23.8	-6.47343	77.8737	24.4006	-4.44557
	200	25.2	-6.85156	78.7012	24.4748	-4.49949
	200	26.6	-7.22969	79.5287	24.549	-4.52256
	200	28	-7.60782	80.3563	24.6232	-4.58883
	200	29.4	-7.98595	81.1838	24.6974	-4.62424
	200	30.8	-8.36408	82.0113	24.7716	-4.65965
	200	32.2	-8.74221	82.8388	24.8458	-4.71975
	200	33.6	-9.12034	83.6663	24.92	-4.74282
	200	35	-9.49847	84.4939	24.9942	-4.80291
	0	-17.5	0	85.3214	25.0684	-4.8445
	4	-17.85	0.0751	86.1489	25.1426	-4.87374
	8	-18.2	0.23107	86.9764	25.2168	-4.94
	12	-18.55	0.42734	87.804	25.291	-4.96925
	16	-18.9	0.63621	88.6315	25.3652	-5.017
	20	-19.25	0.85642	89.459	25.4394	-5.06476
	24	-19.6	1.07709	90.2865	25.5136	-5.08783
	28	-19.95	1.30172	91.1141	25.5878	-5.16026
	32	-20.3	1.52456	91.9416	25.662	-5.18951
	36	-20.65	1.74904	92.7691	25.7362	-5.23109
	40	-21	1.97152	93.5966	25.8104	-5.28501
	44	-21.35	2.19466	94.4241	25.8846	-5.31426
	48	-21.7	2.41597	95.2517	25.9588	-5.37435
	52	-22.05	2.63739	96.0792	26.033	-5.40976
	56	-22.4	2.85717	96.9067	26.1072	-5.44518
	60	-22.75	3.07671	97.7342	26.1814	-5.51144
	64	-23.1	3.29473	98.5618	26.2556	-5.53452
	68	-23.45	3.51225	99.3893	26.3298	-5.58844
	72	-23.8	3.72833	100.217	26.404	-5.63002
	76	-24.15	3.94369	101.044	26.4782	-5.65927
	80	-24.5	4.15763	101.872	26.5524	-5.7317
	84	-24.85	4.37064	102.699	26.6266	-5.75477
	88	-25.2	4.58217	103.527	26.7008	-5.80253
	92	-25.55	4.79257	104.354	26.775	-5.85645
	96	-25.9	5.00138	105.182	26.8492	-5.87952
	100	-26.25	5.20882	106.009	26.9234	-5.94579
	104	-26.6	5.4145	106.837	26.9976	-5.9812
	108	-26.95	5.61853	107.665	27.0718	-6.01661
	112	-27.3	5.82056	108.492	27.146	-6.07671
	116	-27.65	6.02061	109.32	27.2202	-6.09978
	120	-28	6.21837	110.147	27.2944	-6.15987
	124	-28.35	6.41378	110.975	27.3686	-6.20146
	128	-28.7	6.60654	111.802	27.4428	-6.2307
	132	-29.05	6.79653	112.63	27.517	-6.29696
	136	-29.4	6.98346	113.457	27.5912	-6.32621
	140	-29.75	7.16718	114.285	27.6654	-6.37396
	144	-30.1	7.3474	115.112	27.7396	-6.42171
	148	-30.45	7.52393	115.94	27.8138	-6.44479
	152	-30.8	7.69651	116.767	27.888	-6.51722
	156	-31.15	7.86493	117.595	27.9622	-6.54647
	160	-31.5	8.02895	118.422	28.0364	-6.58805
	164	-31.85	8.18838	119.25	28.1106	-6.64197
	168	-32.2	8.343	120.077	28.1848	-6.67122
	172	-32.55	8.49266	120.905	28.259	-6.73131
	176	-32.9	8.63724	121.732	28.3332	-6.76672
	180	-33.25	8.77669	122.56	28.4074	-6.80214
	184	-33.6	8.91105	123.387	28.4816	-6.8684
	188	-33.95	9.04058	124.215	28.5558	-6.89148
	192	-34.3	9.16579	125.042	28.63	-6.9454
	196	-34.65	9.28773	125.87	28.7042	-6.98698
	200	-35	9.408	126.698	28.7784	-7.01623
				127.525	28.8526	-7.08866
				128.353	28.9268	-7.11173
				129.18	29.001	-7.15949
				130.008	29.0752	-7.21341
				130.835	29.1494	-7.23648
				131.663	29.2236	-7.30275
				132.49	29.2978	-7.33199
				133.318	29.372	-7.37357
				134.145	29.4462	-7.43367
				134.973	29.5204	-7.45674
				135.8	29.5946	-7.51683
				136.628	29.6688	-7.55842
				137.455	29.743	-7.58766
				138.283	29.8172	-7.65392
				139.11	29.8914	-7.68317
				139.938	29.9656	-7.73092
				140.765	30.0398	-7.77867
				141.593	30.114	-7.80175
				142.42	30.1882	-7.87418
				143.248	30.2624	-7.90343
				144.076	30.3366	-7.94501
				144.903	30.4108	-7.99893
				145.731	30.485	-8.02818
				146.558	30.5592	-8.08827
				147.386	30.6334	-8.12368
				148.213	30.7076	-8.1591
				149.041	30.7818	-8.21919
				149.868	30.856	-8.24843
				150.696	30.9302	-8.30236
				151.523	31.0044	-8.34394
				152.351	31.0786	-8.37319
				153.178	31.1528	-8.44562
				154.006	31.227	-8.46869
				154.833	31.3012	-8.51645
				155.661	31.3754	-8.57037
				156.488	31.4496	-8.59344
				157.316	31.5238	-8.6597
				158.143	31.598	-8.68895
				158.971	31.6722	-8.73053
				159.798	31.7464	-8.79063
				160.626	31.8206	-8.8137
				161.453	31.8948	-8.87379
				162.281	31.969	-8.91538
				163.109	32.0432	-8.94462
				163.936	32.1174	-9.01088
				164.764	32.1916	-9.03396
				165.591	32.2658	-9.08788
				166.419	32.34	-9.13563
				167.246	32.4142	-9.15871
				168.074	32.4884	-9.23114
				168.901	32.5626	-9.26039
				169.729	32.6368	-9.30197
				170.556	32.711	-9.35589
				171.384	32.7852	-9.38514
				172.211	32.8594	-9.44523
				173.039	32.9336	-9.48064
				173.866	33.0078	-9.51606
				174.694	33.082	-9.57615
				175.521	33.1562	-9.60539
				176.349	33.2304	-9.65932
				177.176	33.3046	-9.7009
				178.004	33.3788	-9.73015
				178.831	33.453	-9.80258
				179.659	33.5272	-9.82565
				180.487	33.6014	-9.8734
				181.314	33.6756	-9.92116
				182.142	33.7498	-9.9504
				182.969	33.824	-10.0167
				183.797	33.8982	-10.0459
				184.624	33.9724	-10.0875
				185.452	34.0466	-10.1476
				186.279	34.1208	-10.1707
				187.107	34.195	-10.2308
				187.934	34.2692	-10.2723
				188.762	34.3434	-10.3016
				189.589	34.4176	-10.3678
				190.417	34.4918	-10.3909
				191.244	34.566	-10.4448
				192.072	34.6402	-10.4926
				192.899	34.7144	-10.5157
				193.727	34.7886	-10.5881
				194.554	34.8628	-10.6173
				195.382	34.937	-10.6589
				195.865	35.0112	-10.3989
				200	-35	9.703
				200	-33.58	9.2928
				200	-32.16	8.88259
				200	-30.74	8.47238
				200	-29.32	8.06217
				200	-27.9	7.65197
				200	-26.48	7.24176
				200	-25.06	6.83155
				200	-23.64	6.42134
				200	-22.22	6.01114
				200	-20.8	5.60093
				200	-19.38	5.19072
				200	-17.96	4.78052
				200	-16.54	4.37031
				200	-15.12	3.9601
				200	-13.7	3.54989
				200	-12.28	3.13969
				200	-10.86	2.72948
				200	-9.44	2.31927
				200	-8.02	1.90907
				200	-6.6	1.49886
				200	-5.18	1.08865
				200	-3.76	0.67844
				200	-2.34	0.26824
				200	-0.92	-0.14197
				200	0.5	-0.55218
				200	1.92	-0.96238
				200	3.34	-1.37259
				200	4.76	-1.7828
				200	6.18	-2.19301
				200	7.6	-2.60321
				200	9.02	-3.01342
				200	10.44	-3.42363
				200	11.86	-3.83384
				200	13.28	-4.24404
				200	14.7	-4.65425
				200	16.12	-5.06446
				200	17.54	-5.47466
				200	18.96	-5.88487
				200	20.38	-6.29508
				200	21.8	-6.70529
				200	23.22	-7.11549
				200	24.64	-7.5257
				200	26.06	-7.93591
				200	27.48	-8.34611
				200	28.9	-8.75632
				200	30.32	-9.16653
				200	31.74	-9.57674
				200	33.16	-9.98694
				200	34.58	-10.3989
				2.78131	-17.5	1.23658e-05
				3.70648	-17.5837	-0.04775
				4.65212	-17.6674	-0.04286
				5.59776	-17.7511	-0.03797
				6.5434	-17.8348	-0.03309
				7.48904	-17.9185	0.0721
				8.43468	-18.0022	0.25251
				9.38032	-18.0859	0.2574
				10.326	-18.1696	0.28736
				11.2716	-18.2533	0.35911
				12.2172	-18.337	0.364
				13.1629	-18.4207	0.36888
				14.1085	-18.5044	0.37377
				15.0542	-18.5881	0.37865
				15.9998	-18.6718	0.38354
				16.9455	-18.7555	0.63918
				17.8911	-18.8392	0.66914
				18.8367	-18.9229	0.74925
				19.7824	-19.0066	0.77085
				20.728	-19.0903	0.77574
				21.6737	-19.174	0.78062
				22.6193	-19.2577	0.78551
				23.5649	-19.3414	0.79039
				24.5106	-19.4251	0.82035
				25.4562	-19.5088	1.07599
				26.4019	-19.5925	1.08088
				27.3475	-19.6762	1.08576
				28.2931	-19.7599	1.09065
				29.2388	-19.8436	1.09553
				30.1844	-19.9273	1.19236
				31.1301	-20.011	1.32262
				32.0757	-20.0947	1.47796
				33.0213	-20.1784	1.48285
				33.967	-20.2621	1.48773
				34.9126	-20.3458	1.49262
				35.8583	-20.4295	1.4975
				36.8039	-20.5132	1.5609
				37.7495	-20.5969	1.59922
				38.6952	-20.6806	1.6041
				39.6408	-20.7643	1.60899
				40.5865	-20.848	1.61387
				41.5321	-20.9317	1.86951
				42.4778	-21.0154	1.89947
				43.4234	-21.0991	1.90436
				44.369	-21.1828	1.90924
				45.3147	-21.2665	1.91413
				46.2603	-21.3502	1.91902
				47.206	-21.4339	1.9239
				48.1516	-21.5176	2.29656
				49.0973	-21.6013	2.30144
				50.0429	-21.685	2.30633
				50.9885	-21.7687	2.31121
				51.9342	-21.8524	2.3161
				52.8798	-21.9361	2.3377
				53.8254	-22.0198	2.41781
				54.7711	-22.1035	2.4227
				55.7167	-22.1872	2.42758
				56.6624	-22.2709	2.43247
				57.608	-22.3546	2.63796
				58.5537	-22.4383	2.71807
				59.4993	-22.522	2.72295
				60.4449	-22.6057	2.72784
				61.3906	-22.6894	2.73273
				62.3362	-22.7731	2.73761
				63.2819	-22.8568	2.7425
				64.2275	-22.9405	2.95634
				65.1731	-23.0242	3.12004
				66.1188	-23.1079	3.12492
				67.0644	-23.1916	3.12981
				68.0101	-23.2753	3.13469
				68.9557	-23.359	3.13958
				69.9013	-23.4427	3.21133
				70.847	-23.5264	3.24129
				71.7926	-23.6101	3.24618
				72.7383	-23.6938	3.25107
				73.6839	-23.7775	3.25595
				74.6295	-23.8612	3.43636
				75.5752	-23.9449	3.54155
				76.5208	-24.0286	3.54644
				77.4665	-24.1123	3.55132
				78.4121	-24.196	3.55621
				79.3578	-24.2797	3.56109
				80.3034	-24.3634	3.59941
				81.249	-24.4471	3.93863
				82.1947	-24.5308	3.94352
				83.1403	-24.6145	3.9484
				84.086	-24.6982	3.95329
				85.0316	-24.7819	3.96653
				85.9772	-24.8656	3.96306
				86.9229	-24.9493	4.02646
				87.8685	-25.033	4.06478
				88.8142	-25.1167	4.14489
				89.7598	-25.2004	4.09962
				90.7054	-25.2841	4.07943
				91.6511	-25.3678	4.20969
				92.5967	-25.4515	4.36503
				93.5424	-25.5352	4.46186
				94.488	-25.6189	4.46674
				95.4337	-25.7026	4.47163
				96.3793	-25.7863	4.47652
				97.3249	-25.87	4.4814
				98.2706	-25.9537	4.48629
				99.2162	-26.0374	4.54132
				100.162	-26.1211	4.83875
				101.108	-26.2048	4.86871
				102.053	-26.2885	4.8736
				102.999	-26.3722	4.87849
				103.944	-26.4559	4.88337
				104.89	-26.5396	4.88826
				105.836	-26.6233	4.89314
				106.781	-26.707	4.89803
				107.727	-26.7907	4.92799
				108.673	-26.8744	5.15855
				109.618	-26.9581	5.2303
				110.564	-27.0418	5.28534
				111.51	-27.1255	5.29023
				112.455	-27.2092	5.29511
				113.401	-27.2929	5.3
				114.346	-27.3766	5.30488
				115.292	-27.4603	5.30977
				116.238	-27.544	5.5069
				117.183	-27.6277	5.62044
				118.129	-27.7114	5.67548
				119.075	-27.7951	5.69708
				120.02	-27.8788	5.70197
				120.966	-27.9625	5.70685
				121.912	-28.0462	5.71174
				122.857	-28.1299	5.71662
				123.803	-28.2136	5.72151
				124.749	-28.2973	5.7264
				125.694	-28.381	5.90681
				126.64	-28.4647	6.10394
				127.585	-28.5484	6.10882
				128.531	-28.6321	6.11371
				129.477	-28.7158	6.11859
				130.422	-28.7995	6.12348
				131.368	-28.8832	6.12836
				132.314	-28.9669	6.19176
				133.259	-29.0506	6.48083
				134.205	-29.1343	6.51079
				135.151	-29.218	6.51568
				136.096	-29.3017	6.52056
				137.042	-29.3854	6.52545
				137.988	-29.4691	6.53033
				138.933	-29.5528	6.53522
				139.879	-29.6365	6.54011
				140.824	-29.7202	6.54499
				141.77	-29.8039	6.54988
				142.716	-29.8876	6.76372
				143.661	-29.9713	6.92742
				144.607	-30.055	6.9323
				145.553	-30.1387	6.93719
				146.498	-30.2224	6.94207
				147.444	-30.3061	6.94696
				148.39	-30.3898	6.95185
				149.335	-30.4735	7.14062
				150.281	-30.5572	7.32939
				151.226	-30.6409	7.33427
				152.172	-30.7246	7.33916
				153.118	-30.8083	7.34404
				154.063	-30.892	7.34893
				155.009	-30.9757	7.35382
				155.955	-31.0594	7.3587
				156.9	-31.1431	7.36359
				157.846	-31.2268	7.36847
				158.792	-31.3105	7.42351
				159.737	-31.3942	7.74601
				160.683	-31.4779	7.7509
				161.629	-31.5616	7.75578
				162.574	-31.6453	7.76067
				163.52	-31.729	7.76556
				164.465	-31.8127	7.77044
				165.411	-31.8964	7.82548
				166.357	-31.9801	8.13962
				167.302	-32.0638	8.14451
				168.248	-32.1475	8.15775
				169.194	-32.2312	8.16264
				170.139	-32.3149	8.16752
				171.085	-32.3986	8.17241
				172.031	-32.4823	8.1773
				172.976	-32.566	8.18218
				173.922	-32.6497	8.21214
				174.868	-32.7334	8.46778
				175.813	-32.8171	8.5061
				176.759	-32.9008	8.56949
				177.704	-32.9845	8.57438
				178.65	-33.0682	8.57927
				179.596	-33.1519	8.58415
				180.541	-33.2356	8.58904
				181.487	-33.3193	8.59392
				182.433	-33.403	8.79105
				183.378	-33.4867	8.97146
				184.324	-33.5704	8.94292
				185.27	-33.6541	8.98123
				186.215	-33.7378	8.98612
				187.161	-33.8215	8.99101
				188.106	-33.9052	8.99589
				189.052	-33.9889	9.00078
				189.998	-34.0726	9.08089
				190.943	-34.1563	9.28638
				191.889	-34.24	9.29126
				192.835	-34.3237	9.29615
				193.78	-34.4074	9.30103
				194.726	-34.4911	9.38114
				195.672	-34.5748	9.58663
				196.617	-34.6585	9.62495
				197.563	-34.7422	9.68834
				198.509	-34.8259	9.69323
				199.454	-34.9096	9.69812
				200.4	-34.9933	9.703

## Sheet: Fig. 4b
Fig. 4b
	Time (s)	1	2	3	4	5	6
	0	96.941	103.14	101.7	102.036	104.556	101.741
	0.001	96.286	103.14	101.037	102.036	104.556	100.387
	0.002	96.941	103.14	101.7	102.036	103.884	101.741
	0.003	96.286	103.14	101.7	102.036	105.229	101.064
	0.004	96.286	103.14	101.7	102.036	103.884	101.741
	0.005	96.941	103.14	101.7	102.036	104.556	101.741
	0.006	96.941	103.14	101.037	102.036	103.884	100.387
	0.007	95.631	103.8	101.7	102.036	104.556	100.387
	0.008	96.286	103.8	101.7	102.036	104.556	101.064
	0.009	95.631	103.8	101.037	101.368	104.556	101.064
	0.01	96.286	103.14	101.7	102.704	104.556	101.741
	0.011	95.631	102.481	101.7	102.704	104.556	101.064
	0.012	94.976	103.14	101.7	102.036	104.556	101.741
	0.013	96.941	102.481	101.037	102.704	103.884	100.387
	0.014	96.286	102.481	101.037	102.036	105.901	101.741
	0.015	96.286	103.14	101.037	102.036	104.556	101.064
	0.016	96.941	103.14	101.7	102.036	104.556	101.741
	0.017	96.941	103.14	102.364	102.704	103.884	101.064
	0.018	96.941	102.481	101.037	102.704	104.556	101.064
	0.019	95.631	102.481	103.028	102.704	104.556	101.741
	0.02	96.286	102.481	101.7	102.036	103.884	101.064
	0.021	96.941	103.14	102.364	102.704	104.556	101.064
	0.022	96.941	102.481	101.7	102.704	104.556	101.741
	0.023	96.286	103.8	101.037	102.036	103.884	101.064
	0.024	96.286	104.459	101.7	102.036	104.556	101.064
	0.025	96.286	103.8	101.7	102.704	104.556	100.387
	0.026	95.631	103.14	101.7	102.036	103.884	101.741
	0.027	95.631	103.8	101.037	102.036	104.556	101.064
	0.028	95.631	103.14	101.037	102.704	104.556	100.387
	0.029	96.286	103.14	101.7	102.704	104.556	101.741
	0.03	96.941	103.14	101.7	102.036	103.884	100.387
	0.031	96.941	103.14	101.7	102.704	105.229	101.064
	0.032	96.941	103.8	101.037	102.036	104.556	100.387
	0.033	95.631	103.8	102.364	102.704	104.556	102.418
	0.034	96.286	103.8	102.364	102.704	104.556	100.387
	0.035	95.631	103.14	101.7	102.036	104.556	101.064
	0.036	95.631	103.14	102.364	102.704	104.556	101.741
	0.037	96.286	103.14	101.7	102.036	105.229	101.064
	0.038	96.941	103.14	102.364	102.704	104.556	101.064
	0.039	96.286	103.14	101.7	102.704	103.884	101.741
	0.04	96.286	103.14	101.7	102.704	105.229	101.064
	0.041	96.286	102.481	101.7	102.704	104.556	101.064
	0.042	95.631	103.14	102.364	102.036	105.229	101.064
	0.043	95.631	103.14	101.7	102.704	105.229	100.387
	0.044	96.286	103.14	101.7	102.036	104.556	101.064
	0.045	95.631	103.14	102.364	102.704	104.556	101.741
	0.046	95.631	103.14	101.7	102.036	105.229	101.741
	0.047	96.286	103.8	101.7	102.704	105.229	100.387
	0.048	96.286	103.8	101.037	102.704	105.229	101.741
	0.049	96.286	102.481	101.7	103.372	104.556	101.064
	0.05	96.286	103.14	101.037	102.704	106.573	101.741
	0.051	95.631	103.14	102.364	102.704	104.556	101.064
	0.052	95.631	103.8	101.7	102.704	105.229	101.741
	0.053	95.631	103.14	102.364	102.704	104.556	101.741
	0.054	97.596	103.14	101.7	102.704	104.556	101.064
	0.055	97.596	103.14	101.7	102.704	105.229	101.741
	0.056	96.286	103.14	102.364	102.036	105.229	100.387
	0.057	96.941	103.14	102.364	102.704	105.229	101.064
	0.058	96.941	103.14	101.7	102.036	105.229	101.064
	0.059	96.286	103.14	102.364	102.704	105.229	101.064
	0.06	96.941	103.14	102.364	102.704	105.229	101.064
	0.061	96.286	102.481	102.364	102.704	105.901	101.064
	0.062	96.286	102.481	102.364	102.704	104.556	101.064
	0.063	96.286	102.481	102.364	102.704	105.901	100.387
	0.064	96.941	102.481	101.7	102.704	104.556	101.741
	0.065	95.631	102.481	101.7	102.704	105.901	101.741
	0.066	96.286	101.822	101.7	102.704	104.556	101.741
	0.067	95.631	102.481	103.028	103.372	104.556	100.387
	0.068	96.286	103.14	101.7	102.036	104.556	100.387
	0.069	96.286	103.14	102.364	102.704	103.884	101.741
	0.07	96.286	103.14	101.7	102.704	104.556	101.741
	0.071	96.286	103.14	102.364	102.704	103.884	100.387
	0.072	95.631	102.481	101.7	103.372	104.556	101.741
	0.073	95.631	103.8	102.364	102.704	104.556	101.741
	0.074	96.286	103.14	102.364	102.704	103.884	102.418
	0.075	94.976	103.14	102.364	102.704	105.229	101.064
	0.076	96.286	103.14	101.7	102.036	104.556	101.741
	0.077	95.631	102.481	102.364	102.704	105.229	100.387
	0.078	95.631	102.481	102.364	102.704	105.901	102.418
	0.079	96.286	103.14	102.364	103.372	105.229	100.387
	0.08	96.286	102.481	101.7	102.704	103.884	100.387
	0.081	96.286	102.481	102.364	102.704	104.556	101.064
	0.082	96.941	103.14	102.364	102.704	105.901	101.741
	0.083	96.286	102.481	101.7	102.704	105.229	101.741
	0.084	95.631	103.14	103.028	102.704	105.229	101.064
	0.085	94.976	103.14	101.7	102.704	105.229	101.064
	0.086	96.286	103.14	102.364	102.704	105.229	99.71
	0.087	96.286	103.14	103.028	102.704	105.229	101.741
	0.088	95.631	103.14	102.364	102.704	104.556	101.741
	0.089	96.286	103.14	102.364	103.372	104.556	101.064
	0.09	95.631	103.14	102.364	103.372	105.901	100.387
	0.091	95.631	103.14	102.364	103.372	104.556	101.064
	0.092	96.941	103.14	101.7	102.704	104.556	101.064
	0.093	96.941	102.481	102.364	103.372	104.556	102.418
	0.094	96.286	103.14	102.364	102.704	105.229	101.741
	0.095	95.631	102.481	102.364	102.704	104.556	101.741
	0.096	96.286	103.14	102.364	102.704	105.229	101.064
	0.097	96.286	103.14	102.364	102.704	105.229	100.387
	0.098	94.976	103.8	102.364	103.372	105.229	100.387
	0.099	95.631	102.481	103.028	102.704	104.556	101.064
	0.1	95.631	103.14	101.7	102.704	104.556	101.741
	0.101	96.941	102.481	103.028	102.704	105.229	101.064
	0.102	96.286	103.14	102.364	102.704	105.229	101.064
	0.103	96.941	103.14	101.7	102.704	105.229	101.064
	0.104	96.286	102.481	103.028	102.704	104.556	101.741
	0.105	96.941	102.481	101.7	102.704	105.901	101.741
	0.106	95.631	102.481	101.7	103.372	104.556	101.741
	0.107	96.286	102.481	102.364	102.704	105.229	100.387
	0.108	94.976	103.14	102.364	102.704	104.556	101.064
	0.109	95.631	102.481	102.364	103.372	105.229	101.741
	0.11	96.286	102.481	102.364	103.372	104.556	102.418
	0.111	96.286	103.14	102.364	103.372	104.556	100.387
	0.112	94.976	103.8	103.028	102.704	105.229	101.064
	0.113	95.631	102.481	102.364	103.372	105.229	101.741
	0.114	96.286	102.481	103.028	102.704	106.573	100.387
	0.115	96.286	103.14	102.364	102.704	105.229	103.772
	0.116	95.631	103.14	101.7	102.036	105.229	102.418
	0.117	96.286	103.14	102.364	103.372	105.229	101.064
	0.118	94.976	103.14	101.7	104.04	105.901	100.387
	0.119	95.631	103.14	103.028	103.372	104.556	101.064
	0.12	96.286	103.14	103.028	102.704	104.556	101.741
	0.121	96.941	103.14	102.364	102.704	105.229	102.418
	0.122	96.286	103.14	103.028	102.704	105.229	102.418
	0.123	95.631	103.14	102.364	103.372	105.901	101.064
	0.124	95.631	102.481	102.364	102.704	105.901	101.064
	0.125	95.631	103.14	102.364	103.372	105.229	101.741
	0.126	95.631	103.14	102.364	103.372	104.556	101.064
	0.127	96.286	103.14	101.7	102.704	105.229	101.064
	0.128	96.286	103.14	103.028	103.372	104.556	101.064
	0.129	96.286	103.14	102.364	103.372	104.556	102.418
	0.13	97.596	102.481	103.028	102.704	104.556	100.387
	0.131	96.286	102.481	103.028	103.372	104.556	101.741
	0.132	95.631	103.14	103.028	103.372	103.884	101.741
	0.133	96.286	102.481	101.7	103.372	105.901	102.418
	0.134	95.631	103.14	102.364	102.704	105.901	101.064
	0.135	94.976	103.14	103.028	103.372	105.229	100.387
	0.136	94.976	102.481	101.7	103.372	105.901	101.741
	0.137	95.631	102.481	103.028	103.372	105.901	101.741
	0.138	95.631	103.14	102.364	102.704	104.556	101.064
	0.139	96.286	102.481	101.7	103.372	105.901	101.064
	0.14	95.631	103.14	102.364	102.704	105.229	101.741
	0.141	95.631	101.822	103.028	102.704	105.229	101.741
	0.142	95.631	101.822	102.364	103.372	105.229	101.741
	0.143	96.286	101.822	103.028	103.372	105.901	101.741
	0.144	94.976	101.822	102.364	102.704	105.229	99.71
	0.145	94.976	102.481	103.028	103.372	105.229	101.064
	0.146	94.976	101.822	103.028	103.372	105.229	101.064
	0.147	94.321	102.481	102.364	103.372	105.229	101.064
	0.148	95.631	101.822	102.364	102.704	105.229	101.064
	0.149	95.631	102.481	102.364	103.372	105.229	102.418
	0.15	95.631	101.822	102.364	103.372	105.229	101.064
	0.151	94.976	102.481	102.364	102.704	105.901	101.064
	0.152	95.631	102.481	103.028	102.704	105.229	101.064
	0.153	94.976	101.822	102.364	102.704	105.229	101.741
	0.154	95.631	101.822	103.028	103.372	104.556	103.772
	0.155	95.631	101.822	102.364	103.372	104.556	101.741
	0.156	95.631	101.822	102.364	103.372	105.229	101.064
	0.157	94.976	102.481	101.7	103.372	105.229	103.772
	0.158	95.631	102.481	102.364	103.372	105.901	100.387
	0.159	95.631	101.822	102.364	103.372	105.229	101.741
	0.16	95.631	102.481	102.364	102.704	105.901	101.064
	0.161	96.286	102.481	103.028	103.372	104.556	100.387
	0.162	95.631	103.14	103.028	102.704	105.229	101.741
	0.163	95.631	103.14	102.364	102.704	105.229	101.064
	0.164	95.631	102.481	102.364	102.704	105.229	101.064
	0.165	95.631	102.481	102.364	103.372	105.229	100.387
	0.166	95.631	103.14	103.028	102.704	105.229	100.387
	0.167	94.976	103.14	102.364	102.704	105.901	100.387
	0.168	96.286	102.481	101.7	103.372	105.901	101.741
	0.169	95.631	102.481	103.028	103.372	105.901	100.387
	0.17	95.631	102.481	102.364	103.372	105.901	100.387
	0.171	95.631	102.481	101.7	102.704	105.229	99.71
	0.172	95.631	103.14	103.028	103.372	105.229	100.387
	0.173	96.941	102.481	102.364	104.04	104.556	101.741
	0.174	94.976	103.14	101.7	103.372	105.229	101.741
	0.175	95.631	102.481	103.028	103.372	105.229	100.387
	0.176	96.286	103.14	102.364	104.04	105.901	100.387
	0.177	95.631	102.481	102.364	103.372	104.556	101.741
	0.178	94.976	103.14	102.364	103.372	105.229	101.741
	0.179	96.286	103.14	103.028	103.372	104.556	102.418
	0.18	95.631	103.14	103.028	103.372	104.556	102.418
	0.181	96.286	102.481	103.028	103.372	105.229	101.741
	0.182	94.976	102.481	103.028	103.372	105.229	102.418
	0.183	95.631	102.481	102.364	104.04	104.556	101.064
	0.184	94.976	102.481	102.364	103.372	106.573	101.741
	0.185	95.631	102.481	103.028	103.372	105.229	102.418
	0.186	94.976	103.14	103.028	103.372	105.901	102.418
	0.187	95.631	103.14	102.364	103.372	105.229	101.741
	0.188	96.286	102.481	103.028	103.372	105.229	101.741
	0.189	95.631	102.481	102.364	103.372	105.229	100.387
	0.19	95.631	101.822	103.028	102.704	104.556	101.064
	0.191	94.976	102.481	102.364	104.04	105.229	101.741
	0.192	96.286	102.481	103.028	102.704	105.229	103.095
	0.193	95.631	102.481	102.364	103.372	104.556	101.741
	0.194	95.631	102.481	102.364	103.372	105.229	101.741
	0.195	96.286	103.14	102.364	103.372	104.556	101.064
	0.196	95.631	103.14	103.028	103.372	105.229	101.064
	0.197	95.631	102.481	103.028	103.372	105.901	101.064
	0.198	95.631	103.14	103.028	103.372	105.229	101.741
	0.199	96.286	103.14	103.028	104.04	105.901	101.064
	0.2	95.631	102.481	103.028	103.372	104.556	101.064
	0.201	96.286	102.481	102.364	103.372	106.573	102.418
	0.202	96.286	103.14	103.028	103.372	105.229	101.064
	0.203	96.286	103.14	103.028	103.372	105.901	101.064
	0.204	96.286	103.14	101.7	103.372	105.229	101.064
	0.205	95.631	103.14	102.364	103.372	105.901	102.418
	0.206	96.941	102.481	103.028	103.372	105.901	102.418
	0.207	96.286	103.14	102.364	103.372	105.229	102.418
	0.208	96.286	103.14	103.028	103.372	105.901	102.418
	0.209	95.631	102.481	103.028	103.372	105.229	100.387
	0.21	95.631	103.14	102.364	103.372	105.229	101.741
	0.211	95.631	102.481	103.028	104.04	105.901	101.064
	0.212	96.286	102.481	102.364	103.372	105.901	101.741
	0.213	94.976	103.14	103.028	104.04	105.901	101.064
	0.214	96.286	102.481	103.028	103.372	105.901	101.741
	0.215	96.286	102.481	103.692	103.372	105.901	101.064
	0.216	95.631	102.481	103.692	104.04	105.229	101.064
	0.217	94.976	103.14	102.364	103.372	105.229	101.064
	0.218	96.286	102.481	103.028	103.372	105.229	102.418
	0.219	95.631	102.481	103.028	104.04	105.901	103.772
	0.22	95.631	103.14	103.028	103.372	105.229	101.741
	0.221	95.631	103.14	103.692	104.04	105.901	100.387
	0.222	96.286	102.481	102.364	103.372	105.229	101.741
	0.223	96.286	103.14	103.028	104.04	105.229	102.418
	0.224	96.286	103.14	103.692	104.04	105.901	101.741
	0.225	96.286	103.14	102.364	104.04	106.573	101.741
	0.226	96.286	103.14	102.364	104.04	105.229	102.418
	0.227	94.976	102.481	103.692	103.372	105.901	101.741
	0.228	94.321	102.481	102.364	104.04	105.901	101.741
	0.229	96.286	102.481	103.692	103.372	105.901	101.741
	0.23	96.286	102.481	103.692	104.04	105.901	101.741
	0.231	95.631	102.481	103.028	104.04	105.229	101.741
	0.232	95.631	102.481	103.692	104.04	105.901	102.418
	0.233	95.631	103.14	103.692	103.372	105.901	101.064
	0.234	96.286	103.8	103.028	104.04	104.556	101.064
	0.235	95.631	103.14	103.692	102.704	105.229	102.418
	0.236	95.631	103.14	102.364	104.04	105.901	102.418
	0.237	95.631	103.14	103.028	104.04	106.573	101.741
	0.238	95.631	102.481	103.028	104.04	106.573	101.064
	0.239	95.631	102.481	103.692	104.04	105.901	101.741
	0.24	96.286	102.481	102.364	104.04	105.229	102.418
	0.241	95.631	102.481	103.692	103.372	105.901	102.418
	0.242	96.286	102.481	103.692	104.04	105.901	101.741
	0.243	95.631	102.481	103.692	104.04	105.901	103.772
	0.244	96.286	102.481	102.364	104.04	105.229	101.064
	0.245	94.976	102.481	103.028	104.04	105.901	101.064
	0.246	94.976	101.162	102.364	104.04	105.901	101.064
	0.247	96.286	102.481	103.028	104.708	105.901	101.064
	0.248	95.631	101.822	103.692	103.372	105.229	101.741
	0.249	94.976	101.822	103.692	104.04	105.901	101.741
	0.25	95.631	101.822	103.028	104.04	106.573	101.064
	0.251	96.286	101.822	103.028	104.04	105.901	101.741
	0.252	96.286	102.481	103.028	104.04	105.901	101.064
	0.253	95.631	102.481	104.355	104.04	105.229	101.741
	0.254	95.631	102.481	103.028	104.04	106.573	101.064
	0.255	95.631	102.481	103.028	104.04	105.229	101.741
	0.256	96.286	102.481	103.692	104.708	106.573	101.064
	0.257	95.631	102.481	103.692	104.04	106.573	100.387
	0.258	95.631	103.14	103.692	103.372	106.573	101.741
	0.259	96.286	103.14	103.692	104.04	105.901	102.418
	0.26	95.631	103.14	103.028	104.708	105.901	103.772
	0.261	96.286	103.14	103.692	104.708	105.901	103.772
	0.262	96.286	103.14	103.692	104.04	106.573	101.741
	0.263	96.286	102.481	103.692	104.04	105.229	101.741
	0.264	96.286	103.14	103.692	104.04	106.573	101.064
	0.265	96.286	103.14	103.028	104.04	105.901	102.418
	0.266	95.631	102.481	104.355	104.04	105.901	102.418
	0.267	95.631	103.14	103.028	104.04	105.901	103.772
	0.268	96.286	103.14	103.692	104.04	105.901	101.741
	0.269	96.286	102.481	104.355	104.04	105.901	102.418
	0.27	95.631	103.14	103.692	104.04	106.573	101.741
	0.271	95.631	103.14	103.692	104.04	105.901	101.741
	0.272	95.631	103.14	103.692	104.04	105.901	101.741
	0.273	96.286	102.481	103.692	104.04	105.901	101.741
	0.274	96.286	102.481	103.692	104.04	105.901	101.741
	0.275	96.286	102.481	103.028	104.04	106.573	101.064
	0.276	96.286	103.14	103.692	104.04	105.901	101.741
	0.277	95.631	102.481	103.028	104.04	106.573	101.741
	0.278	95.631	101.822	103.692	104.04	105.901	102.418
	0.279	96.286	102.481	103.692	104.708	105.229	103.095
	0.28	96.286	102.481	103.692	104.04	105.901	102.418
	0.281	95.631	102.481	103.028	104.708	105.901	101.741
	0.282	94.976	101.162	103.692	104.04	105.901	102.418
	0.283	96.286	102.481	103.692	104.04	105.229	101.741
	0.284	95.631	101.822	103.028	104.04	106.573	102.418
	0.285	96.286	102.481	103.692	104.708	105.229	101.741
	0.286	96.941	103.14	103.028	104.04	106.573	102.418
	0.287	96.286	103.14	103.692	104.04	105.901	101.741
	0.288	94.976	102.481	103.692	104.708	105.901	102.418
	0.289	95.631	102.481	103.692	104.04	105.901	101.741
	0.29	96.286	103.14	104.355	104.04	106.573	101.741
	0.291	96.286	103.14	104.355	104.04	105.901	101.741
	0.292	96.286	103.14	103.692	104.708	106.573	101.064
	0.293	95.631	102.481	103.028	104.04	106.573	102.418
	0.294	95.631	102.481	103.692	103.372	105.901	103.772
	0.295	96.941	103.14	103.692	104.708	106.573	101.064
	0.296	96.286	102.481	103.692	104.708	105.901	101.741
	0.297	96.286	101.822	103.692	104.708	105.901	101.064
	0.298	96.286	102.481	103.692	104.04	105.229	101.064
	0.299	95.631	102.481	103.692	104.04	106.573	101.064
	0.3	96.286	102.481	103.692	104.708	105.901	102.418
	0.301	94.976	101.822	104.355	104.04	106.573	101.741
	0.302	95.631	101.822	103.692	104.04	107.245	102.418
	0.303	96.286	102.481	103.692	104.04	106.573	101.741
	0.304	96.941	101.822	103.692	104.708	105.901	102.418
	0.305	95.631	102.481	103.692	104.04	105.229	101.741
	0.306	95.631	101.822	103.692	104.04	105.901	101.064
	0.307	95.631	101.822	103.692	104.04	106.573	101.741
	0.308	96.286	101.822	103.692	104.04	105.901	102.418
	0.309	96.286	103.14	103.692	104.04	105.901	103.772
	0.31	95.631	102.481	103.692	104.04	106.573	101.741
	0.311	95.631	103.14	103.692	104.04	105.901	102.418
	0.312	94.976	103.14	103.692	104.708	105.901	103.772
	0.313	95.631	102.481	103.692	104.708	105.901	101.064
	0.314	96.286	102.481	103.028	104.708	106.573	103.772
	0.315	95.631	102.481	103.692	104.708	106.573	101.064
	0.316	95.631	103.14	103.692	104.708	105.901	101.741
	0.317	95.631	103.14	103.692	104.708	105.901	101.064
	0.318	96.286	103.14	103.692	104.04	106.573	102.418
	0.319	94.976	103.14	104.355	104.708	106.573	101.064
	0.32	96.941	103.14	103.692	104.708	106.573	101.064
	0.321	94.976	103.14	104.355	104.708	105.901	102.418
	0.322	96.286	103.14	104.355	104.708	106.573	101.064
	0.323	96.941	102.481	103.692	104.708	106.573	101.741
	0.324	96.286	102.481	103.692	104.708	106.573	104.448
	0.325	94.976	103.14	103.692	104.04	105.901	101.064
	0.326	96.941	102.481	104.355	104.708	106.573	102.418
	0.327	95.631	102.481	103.692	104.708	106.573	102.418
	0.328	95.631	102.481	104.355	104.708	106.573	102.418
	0.329	95.631	103.14	103.692	104.708	107.245	103.772
	0.33	95.631	103.14	103.028	103.372	105.901	101.741
	0.331	96.286	103.14	104.355	104.708	105.901	102.418
	0.332	96.941	103.14	103.028	104.708	107.245	102.418
	0.333	96.286	103.14	103.692	104.708	106.573	102.418
	0.334	96.286	102.481	103.692	104.04	105.901	102.418
	0.335	96.941	102.481	104.355	105.376	107.245	103.772
	0.336	96.286	103.14	104.355	104.708	106.573	101.064
	0.337	96.286	103.14	103.692	104.708	105.901	101.064
	0.338	96.286	103.14	103.692	104.708	105.901	101.064
	0.339	95.631	102.481	103.692	104.04	105.901	103.772
	0.34	95.631	103.14	103.692	104.708	106.573	103.772
	0.341	96.941	103.14	104.355	104.04	107.245	101.741
	0.342	96.286	102.481	104.355	104.04	105.901	101.741
	0.343	96.286	102.481	103.692	104.708	106.573	103.772
	0.344	95.631	102.481	103.692	104.708	107.245	102.418
	0.345	95.631	102.481	103.028	104.04	106.573	102.418
	0.346	95.631	103.14	103.692	104.04	106.573	101.741
	0.347	96.941	103.14	104.355	104.708	106.573	102.418
	0.348	96.286	102.481	104.355	105.376	105.901	101.741
	0.349	96.286	103.14	104.355	104.708	106.573	103.772
	0.35	96.286	102.481	103.692	104.708	106.573	103.772
	0.351	96.286	103.14	103.692	104.708	107.245	101.741
	0.352	96.286	103.8	103.692	104.708	107.245	102.418
	0.353	96.941	103.14	103.692	104.708	106.573	101.741
	0.354	96.941	103.14	104.355	104.708	107.245	105.125
	0.355	96.941	103.14	103.692	104.708	106.573	102.418
	0.356	96.286	102.481	103.028	104.708	107.245	103.772
	0.357	96.286	103.8	103.692	104.708	107.245	102.418
	0.358	95.631	103.14	103.692	104.708	107.918	101.741
	0.359	96.941	103.14	103.692	104.708	105.901	102.418
	0.36	96.286	103.14	103.692	104.708	105.901	103.772
	0.361	96.941	103.14	103.692	104.04	106.573	102.418
	0.362	96.286	102.481	103.692	104.708	105.901	101.741
	0.363	96.941	103.14	103.028	104.708	106.573	101.741
	0.364	96.941	103.8	103.692	104.04	107.245	102.418
	0.365	97.596	103.14	104.355	104.708	107.245	103.772
	0.366	96.941	103.14	103.692	104.04	106.573	103.095
	0.367	96.941	103.14	103.028	104.708	106.573	102.418
	0.368	96.941	102.481	103.692	104.708	107.245	103.095
	0.369	96.286	102.481	103.692	104.04	107.918	103.095
	0.37	95.631	103.14	103.028	104.04	106.573	103.095
	0.371	95.631	103.14	104.355	104.04	106.573	101.741
	0.372	96.286	102.481	104.355	104.04	107.245	101.741
	0.373	97.596	103.14	103.028	104.04	106.573	102.418
	0.374	96.941	103.14	103.692	104.708	106.573	102.418
	0.375	96.941	103.14	103.028	104.708	107.245	102.418
	0.376	97.596	102.481	103.692	104.04	106.573	102.418
	0.377	96.941	102.481	103.028	104.04	107.245	102.418
	0.378	96.941	102.481	103.692	104.04	105.901	103.772
	0.379	96.286	103.14	103.692	104.708	106.573	101.741
	0.38	96.286	103.14	103.028	104.04	107.918	103.772
	0.381	96.941	103.14	103.692	104.04	107.245	103.772
	0.382	96.286	103.8	103.692	104.04	107.245	102.418
	0.383	96.286	103.14	103.028	104.04	105.901	103.772
	0.384	96.941	103.14	104.355	104.04	106.573	101.741
	0.385	96.941	103.14	103.028	104.04	106.573	102.418
	0.386	96.286	102.481	103.028	104.708	107.245	103.772
	0.387	96.941	102.481	102.364	104.708	105.901	102.418
	0.388	96.286	103.8	103.028	104.708	107.245	102.418
	0.389	96.941	103.14	103.692	104.04	107.245	102.418
	0.39	97.596	102.481	103.028	104.04	107.245	103.095
	0.391	96.941	103.14	104.355	104.04	107.245	103.095
	0.392	97.596	103.14	103.028	103.372	106.573	103.095
	0.393	96.286	102.481	103.028	104.04	106.573	102.418
	0.394	97.596	103.14	102.364	104.708	106.573	103.095
	0.395	96.941	103.14	103.028	104.708	107.245	102.418
	0.396	96.941	103.14	103.692	104.04	106.573	102.418
	0.397	96.941	102.481	103.028	104.04	106.573	101.741
	0.398	96.286	103.14	103.692	104.04	106.573	102.418
	0.399	96.941	102.481	104.355	104.04	107.918	103.095
	0.4	96.941	102.481	103.692	104.04	107.245	102.418
	0.401	96.941	103.14	103.028	104.04	107.245	102.418
	0.402	96.941	103.14	103.692	104.708	107.245	102.418
	0.403	96.941	102.481	103.028	104.04	107.245	103.772
	0.404	96.286	102.481	103.692	104.04	106.573	101.741
	0.405	96.286	103.14	104.355	104.04	107.245	103.772
	0.406	96.941	103.8	103.028	104.04	106.573	103.095
	0.407	97.596	103.14	103.692	104.04	105.901	103.772
	0.408	96.286	103.8	103.028	103.372	107.245	102.418
	0.409	96.941	103.14	102.364	104.04	106.573	103.095
	0.41	97.596	103.14	103.028	104.04	107.245	103.095
	0.411	96.941	103.8	103.692	103.372	106.573	103.772
	0.412	96.941	103.14	103.028	104.04	107.245	103.095
	0.413	96.941	103.8	103.028	104.04	107.245	104.448
	0.414	96.941	103.14	103.028	104.04	107.245	102.418
	0.415	96.941	103.8	102.364	104.04	106.573	103.772
	0.416	96.941	103.14	103.692	103.372	107.245	103.772
	0.417	97.596	103.8	103.028	104.04	107.245	103.772
	0.418	96.941	103.14	103.028	104.04	107.245	103.772
	0.419	96.941	103.14	103.028	104.04	107.245	102.418
	0.42	96.941	103.8	102.364	103.372	106.573	103.772
	0.421	96.941	103.8	102.364	103.372	106.573	103.772
	0.422	96.941	103.8	103.028	103.372	107.245	102.418
	0.423	96.286	102.481	102.364	103.372	106.573	103.772
	0.424	96.941	102.481	102.364	104.04	106.573	102.418
	0.425	96.941	103.14	103.028	103.372	107.245	103.772
	0.426	97.596	103.8	102.364	103.372	107.245	103.772
	0.427	98.251	103.14	103.028	104.04	106.573	103.772
	0.428	96.941	103.8	103.692	103.372	106.573	103.772
	0.429	96.286	102.481	103.692	103.372	106.573	103.772
	0.43	97.596	102.481	102.364	104.04	106.573	103.772
	0.431	96.286	102.481	103.028	103.372	106.573	101.741
	0.432	97.596	102.481	103.028	104.04	107.245	103.772
	0.433	96.286	102.481	102.364	103.372	106.573	103.772
	0.434	97.596	102.481	103.692	104.04	106.573	102.418
	0.435	96.941	102.481	103.028	104.04	106.573	102.418
	0.436	96.941	102.481	102.364	104.04	107.245	104.448
	0.437	96.941	102.481	102.364	104.04	107.245	102.418
	0.438	96.941	102.481	103.028	104.04	107.245	103.095
	0.439	97.596	103.14	103.028	103.372	107.245	103.095
	0.44	96.941	102.481	103.028	104.04	107.918	104.448
	0.441	97.596	102.481	103.028	103.372	107.245	102.418
	0.442	96.941	103.14	102.364	104.04	106.573	102.418
	0.443	96.941	102.481	103.028	103.372	107.245	104.448
	0.444	96.941	103.14	102.364	102.704	107.918	103.095
	0.445	96.941	102.481	103.028	103.372	106.573	102.418
	0.446	97.596	103.14	103.028	104.04	107.245	102.418
	0.447	98.251	102.481	104.355	103.372	106.573	104.448
	0.448	96.941	103.14	103.028	103.372	106.573	104.448
	0.449	96.941	103.14	103.028	103.372	105.901	103.772
	0.45	98.251	103.14	102.364	103.372	106.573	104.448
	0.451	98.251	102.481	103.028	103.372	106.573	103.772
	0.452	97.596	103.14	102.364	103.372	105.901	103.772
	0.453	96.941	103.14	102.364	104.04	107.918	103.772
	0.454	96.941	103.8	102.364	103.372	107.245	104.448
	0.455	97.596	103.8	102.364	103.372	106.573	104.448
	0.456	97.596	103.8	102.364	103.372	106.573	104.448
	0.457	97.596	103.14	102.364	103.372	107.245	102.418
	0.458	96.941	103.8	102.364	102.704	106.573	104.448
	0.459	96.941	103.8	101.7	103.372	106.573	102.418
	0.46	97.596	103.14	101.7	102.704	107.245	104.448
	0.461	97.596	103.8	103.028	103.372	106.573	103.095
	0.462	96.941	103.14	102.364	102.704	107.245	103.095
	0.463	97.596	103.14	102.364	102.704	107.245	101.741
	0.464	96.941	103.8	101.037	102.704	106.573	102.418
	0.465	96.941	103.14	103.028	102.704	106.573	103.095
	0.466	96.286	103.8	102.364	103.372	106.573	102.418
	0.467	96.286	103.14	103.028	103.372	107.245	104.448
	0.468	97.596	103.14	102.364	103.372	106.573	102.418
	0.469	96.941	103.14	101.7	102.036	106.573	103.095
	0.47	96.286	103.8	102.364	103.372	105.229	104.448
	0.471	97.596	103.14	103.028	102.704	106.573	103.772
	0.472	96.286	103.14	102.364	103.372	106.573	103.095
	0.473	96.941	103.14	102.364	102.704	106.573	102.418
	0.474	96.286	103.14	101.7	102.704	107.245	102.418
	0.475	96.941	103.8	101.7	102.704	107.245	103.772
	0.476	97.596	103.14	102.364	102.704	105.901	102.418
	0.477	96.941	102.481	102.364	102.704	105.901	102.418
	0.478	95.631	102.481	102.364	103.372	107.245	103.772
	0.479	96.286	103.14	101.7	102.704	107.245	104.448
	0.48	96.941	102.481	102.364	103.372	107.245	102.418
	0.481	97.596	103.14	102.364	102.704	106.573	103.772
	0.482	96.941	102.481	102.364	102.704	106.573	103.772
	0.483	96.286	103.14	102.364	102.704	106.573	102.418
	0.484	97.596	103.14	102.364	102.704	107.245	102.418
	0.485	95.631	103.14	101.7	103.372	107.245	102.418
	0.486	95.631	103.8	102.364	103.372	107.245	102.418
	0.487	96.286	103.14	101.037	103.372	106.573	105.125
	0.488	96.286	103.14	102.364	102.704	107.245	103.772
	0.489	96.941	103.8	102.364	102.704	107.245	101.741
	0.49	96.941	103.14	101.7	103.372	107.245	101.741
	0.491	96.286	103.14	102.364	102.704	107.245	102.418
	0.492	96.286	103.14	102.364	102.704	107.245	103.772
	0.493	96.286	103.14	101.037	103.372	106.573	102.418
	0.494	96.941	103.14	102.364	103.372	105.901	102.418
	0.495	96.941	103.14	102.364	102.704	105.901	102.418
	0.496	96.286	103.14	101.7	103.372	107.245	103.772
	0.497	96.286	103.8	102.364	103.372	105.901	102.418
	0.498	96.286	103.14	103.028	102.704	106.573	102.418
	0.499	96.941	102.481	101.7	102.704	106.573	101.741
	0.5	96.941	103.14	102.364	102.704	106.573	102.418
	0.501	96.286	103.14	102.364	102.704	106.573	103.095
	0.502	95.631	103.14	101.7	102.704	105.901	102.418
	0.503	96.286	102.481	101.037	102.704	106.573	102.418
	0.504	97.596	103.8	101.7	102.704	106.573	103.772
	0.505	96.286	103.14	101.7	102.036	106.573	103.772
	0.506	96.941	103.8	101.7	102.036	105.901	101.741
	0.507	96.941	103.14	101.037	102.036	107.245	103.095
	0.508	96.286	102.481	101.037	102.704	105.229	102.418
	0.509	96.941	103.14	101.037	102.704	105.901	102.418
	0.51	96.286	103.14	101.037	102.704	107.245	103.772
	0.511	96.286	103.14	101.7	102.704	106.573	103.772
	0.512	96.941	103.14	100.373	102.036	105.901	101.741
	0.513	95.631	103.14	101.037	102.704	106.573	103.772
	0.514	96.286	103.14	101.7	102.036	106.573	101.741
	0.515	96.286	103.14	100.373	101.368	105.229	103.772
	0.516	95.631	103.14	100.373	102.036	105.229	101.741
	0.517	96.941	103.14	101.037	101.368	105.901	104.448
	0.518	96.286	103.14	100.373	100.7	105.229	102.418
	0.519	94.976	103.8	100.373	101.368	105.901	104.448
	0.52	95.631	103.14	100.373	101.368	104.556	102.418
	0.521	96.286	103.14	100.373	100.7	105.901	101.741
	0.522	96.941	102.481	99.045	100.033	105.229	101.741
	0.523	96.286	103.8	99.045	100.7	105.229	101.741
	0.524	96.286	103.14	99.045	100.7	105.229	103.772
	0.525	97.596	103.14	99.709	100.7	105.901	103.095
	0.526	96.941	103.14	99.045	100.033	105.901	103.095
	0.527	95.631	103.8	99.045	100.033	105.229	102.418
	0.528	95.631	103.14	99.045	100.7	105.229	101.741
	0.529	95.631	103.8	98.382	99.365	103.884	103.095
	0.53	96.286	103.8	100.373	100.033	105.901	101.741
	0.531	96.286	103.8	99.045	99.365	103.884	101.741
	0.532	96.286	103.8	99.045	100.033	105.229	102.418
	0.533	95.631	103.8	99.045	99.365	103.884	101.741
	0.534	96.286	103.8	99.045	100.033	103.884	101.741
	0.535	95.631	103.8	98.382	99.365	104.556	101.064
	0.536	96.286	103.14	98.382	99.365	104.556	101.741
	0.537	95.631	103.8	99.045	99.365	103.212	102.418
	0.538	96.286	103.8	99.045	99.365	103.884	103.772
	0.539	96.941	103.8	99.045	98.697	104.556	101.741
	0.54	96.286	103.8	97.718	99.365	103.212	101.741
	0.541	96.286	103.14	98.382	99.365	103.212	101.064
	0.542	96.941	102.481	99.045	99.365	103.212	101.064
	0.543	96.286	103.14	98.382	98.697	103.884	102.418
	0.544	96.286	102.481	98.382	98.697	104.556	101.064
	0.545	95.631	102.481	98.382	98.697	104.556	102.418
	0.546	96.286	102.481	99.045	99.365	103.884	101.741
	0.547	96.286	102.481	97.718	98.697	103.212	101.741
	0.548	94.976	102.481	98.382	98.697	103.884	101.741
	0.549	96.941	103.8	98.382	99.365	104.556	101.741
	0.55	96.286	103.8	99.045	98.697	103.884	102.418
	0.551	95.631	103.14	99.045	99.365	103.884	102.418
	0.552	96.286	103.8	99.045	99.365	105.901	101.741
	0.553	95.631	103.8	98.382	99.365	104.556	101.741
	0.554	96.941	103.8	98.382	99.365	104.556	102.418
	0.555	95.631	103.8	98.382	99.365	104.556	101.741
	0.556	96.286	103.8	98.382	99.365	104.556	101.064
	0.557	95.631	103.8	99.045	99.365	105.901	102.418
	0.558	95.631	103.8	98.382	98.697	104.556	101.741
	0.559	96.941	103.14	98.382	98.697	104.556	101.064
	0.56	96.286	103.8	98.382	99.365	105.229	102.418
	0.561	96.286	103.8	99.045	99.365	103.884	101.741
	0.562	96.941	102.481	98.382	99.365	104.556	101.064
	0.563	95.631	103.8	97.718	98.697	105.229	101.741
	0.564	94.976	103.14	99.045	98.697	105.229	101.741
	0.565	95.631	103.8	99.045	98.697	103.212	101.064
	0.566	95.631	103.8	98.382	99.365	103.884	102.418
	0.567	96.286	103.14	98.382	98.697	103.884	102.418
	0.568	94.976	102.481	98.382	98.029	103.884	101.741
	0.569	95.631	103.8	98.382	99.365	103.884	102.418
	0.57	94.976	103.8	98.382	98.029	103.884	100.387
	0.571	94.976	103.8	98.382	98.697	103.884	101.064
	0.572	94.976	103.14	98.382	98.697	103.884	101.741
	0.573	95.631	103.8	97.718	98.697	103.884	101.741
	0.574	96.941	103.14	97.718	98.697	105.229	101.741
	0.575	95.631	103.8	97.718	98.029	104.556	101.741
	0.576	95.631	103.14	97.718	98.697	103.884	101.741
	0.577	95.631	103.14	98.382	98.697	103.212	101.741
	0.578	95.631	103.14	97.718	98.697	103.884	102.418
	0.579	94.976	102.481	97.718	98.029	104.556	101.741
	0.58	94.976	103.14	98.382	98.029	104.556	101.064
	0.581	93.666	103.14	97.718	98.029	103.212	101.741
	0.582	95.631	103.14	97.054	98.029	104.556	101.741
	0.583	94.976	103.14	97.054	98.697	104.556	101.064
	0.584	94.976	103.14	98.382	98.029	104.556	101.064
	0.585	94.321	103.8	97.054	98.697	104.556	101.064
	0.586	94.976	103.14	97.054	98.697	103.884	101.741
	0.587	95.631	103.14	97.054	98.029	103.884	101.064
	0.588	93.666	103.14	97.718	98.029	103.212	101.064
	0.589	94.976	102.481	97.054	98.697	103.884	101.064
	0.59	95.631	101.822	97.054	98.029	103.884	101.741
	0.591	94.321	101.822	97.718	98.029	103.884	101.741
	0.592	94.976	101.822	97.054	98.029	104.556	101.741
	0.593	95.631	102.481	97.054	98.697	103.212	100.387
	0.594	95.631	102.481	97.054	98.029	103.884	101.741
	0.595	94.976	101.822	97.718	98.697	103.884	100.387
	0.596	94.976	101.822	97.054	98.029	103.884	101.064
	0.597	93.666	103.14	97.718	98.029	104.556	101.064
	0.598	95.631	103.14	97.054	98.029	103.884	101.064
	0.599	94.321	103.14	97.718	98.029	103.212	101.741
	0.6	95.631	102.481	97.718	98.029	103.884	101.064
	0.601	95.631	102.481	97.718	97.361	103.212	101.741
	0.602	95.631	103.14	97.718	98.029	103.884	101.064
	0.603	94.976	103.14	97.718	98.029	104.556	101.064
	0.604	95.631	103.14	97.718	98.029	103.212	101.064
	0.605	95.631	101.822	97.718	98.029	103.212	101.064
	0.606	94.976	103.14	97.054	98.029	103.212	101.064
	0.607	95.631	101.822	97.054	98.029	103.884	101.064
	0.608	94.976	102.481	97.054	97.361	104.556	101.064
	0.609	94.321	102.481	97.054	98.029	103.884	100.387
	0.61	94.321	102.481	98.382	98.029	102.54	101.064
	0.611	94.976	102.481	98.382	98.029	103.884	100.387
	0.612	95.631	102.481	97.718	98.029	103.884	101.064
	0.613	94.321	103.14	97.054	97.361	104.556	101.064
	0.614	94.976	102.481	97.718	98.029	104.556	101.064
	0.615	94.321	102.481	97.718	98.029	103.212	100.387
	0.616	94.976	102.481	97.054	98.029	103.884	101.741
	0.617	94.976	103.14	97.054	98.029	103.884	101.741
	0.618	93.666	103.14	97.718	98.029	103.212	101.064
	0.619	94.321	103.14	97.718	98.029	103.212	101.741
	0.62	94.976	103.14	97.054	98.029	103.884	101.064
	0.621	95.631	103.14	97.718	98.029	103.212	101.064
	0.622	95.631	103.14	97.718	98.029	104.556	101.064
	0.623	94.976	103.14	97.718	98.029	103.212	101.741
	0.624	94.321	103.14	97.718	98.029	103.884	101.741
	0.625	94.976	102.481	98.382	98.029	103.212	101.064
	0.626	94.976	103.14	97.054	98.697	103.884	100.387
	0.627	95.631	103.8	98.382	98.697	103.884	101.064
	0.628	94.976	103.14	97.718	98.697	103.884	101.064
	0.629	94.976	102.481	98.382	98.029	103.212	101.741
	0.63	94.976	101.822	98.382	98.697	102.54	100.387
	0.631	94.976	101.822	98.382	98.697	102.54	100.387
	0.632	94.976	101.822	97.718	98.029	103.212	101.064
	0.633	94.321	101.822	98.382	98.029	103.212	101.064
	0.634	94.976	102.481	98.382	98.697	103.212	101.064
	0.635	95.631	102.481	98.382	99.365	103.884	100.387
	0.636	94.976	101.822	98.382	98.697	103.212	100.387
	0.637	94.976	102.481	97.718	98.697	103.884	99.71
	0.638	94.976	101.162	97.718	98.697	103.884	101.064
	0.639	94.321	102.481	98.382	98.697	103.884	101.064
	0.64	94.976	102.481	98.382	99.365	104.556	101.741
	0.641	95.631	102.481	98.382	99.365	104.556	99.71
	0.642	95.631	101.822	98.382	99.365	103.884	101.064
	0.643	94.976	102.481	97.718	98.697	103.884	101.064
	0.644	95.631	101.822	98.382	99.365	103.884	100.387
	0.645	94.321	103.14	97.718	99.365	103.884	100.387
	0.646	94.976	102.481	97.718	98.697	103.884	100.387
	0.647	94.976	102.481	99.045	98.697	103.212	101.064
	0.648	95.631	102.481	99.045	99.365	103.884	101.064
	0.649	94.976	103.14	98.382	98.697	103.884	101.741
	0.65	95.631	102.481	99.709	99.365	103.212	101.064
	0.651	93.666	102.481	99.709	99.365	103.884	100.387
	0.652	94.321	102.481	98.382	99.365	103.212	100.387
	0.653	94.976	102.481	98.382	98.697	103.884	101.064
	0.654	94.976	103.14	98.382	100.033	102.54	101.064
	0.655	96.286	103.8	99.709	100.033	102.54	101.064
	0.656	96.286	102.481	99.045	99.365	103.212	100.387
	0.657	94.321	102.481	99.045	99.365	102.54	100.387
	0.658	94.976	102.481	99.709	99.365	103.884	101.064
	0.659	94.321	103.14	98.382	100.033	103.212	101.741
	0.66	94.321	102.481	99.709	100.033	103.884	100.387
	0.661	95.631	101.822	99.045	99.365	103.884	101.741
	0.662	95.631	102.481	99.045	99.365	103.884	101.064
	0.663	94.321	102.481	99.045	100.033	103.884	101.064
	0.664	94.976	102.481	99.709	100.033	104.556	99.71
	0.665	94.976	101.822	99.709	100.033	104.556	100.387
	0.666	95.631	102.481	98.382	100.033	103.884	99.71
	0.667	94.976	102.481	99.709	99.365	103.884	100.387
	0.668	95.631	102.481	99.709	100.033	103.212	102.418
	0.669	94.976	102.481	99.045	100.033	103.884	100.387
	0.67	94.321	101.822	99.709	100.033	103.884	100.387
	0.671	94.321	102.481	99.709	100.7	104.556	101.064
	0.672	94.321	101.822	99.709	100.7	103.884	100.387
	0.673	94.976	102.481	99.709	100.033	103.212	100.387
	0.674	94.976	101.822	100.373	101.368	103.884	101.741
	0.675	93.666	102.481	99.709	100.033	104.556	101.741
	0.676	94.321	102.481	99.709	100.033	103.884	100.387
	0.677	94.976	101.822	99.709	100.033	103.212	100.387
	0.678	94.321	101.822	100.373	100.033	103.884	100.387
	0.679	94.321	101.822	99.709	100.033	103.884	100.387
	0.68	94.321	101.822	99.709	100.7	103.884	100.387
	0.681	94.976	102.481	99.709	100.7	103.884	99.71
	0.682	94.976	101.162	99.709	100.7	103.884	100.387
	0.683	94.321	101.822	99.709	100.033	103.884	101.741
	0.684	94.976	101.822	99.709	100.033	103.884	101.741
	0.685	94.321	101.162	100.373	100.7	105.229	101.741
	0.686	94.976	101.822	99.045	100.7	103.884	101.064
	0.687	94.976	101.822	100.373	100.7	104.556	100.387
	0.688	93.666	101.822	99.709	100.7	103.884	100.387
	0.689	93.666	101.822	99.709	100.7	103.884	100.387
	0.69	94.321	102.481	100.373	100.033	104.556	100.387
	0.691	94.321	101.162	100.373	100.033	103.884	101.741
	0.692	93.666	101.822	99.709	100.7	103.884	101.064
	0.693	93.666	101.162	99.709	100.7	103.884	101.064
	0.694	93.666	100.503	100.373	101.368	104.556	102.418
	0.695	94.321	101.162	99.709	101.368	103.884	100.387
	0.696	94.321	101.162	100.373	100.7	103.212	101.741
	0.697	94.321	100.503	99.709	101.368	103.884	101.741
	0.698	93.011	100.503	99.045	100.7	104.556	101.064
	0.699	94.976	100.503	100.373	101.368	103.212	101.064
	0.7	94.321	100.503	100.373	100.7	103.884	100.387
	0.701	93.011	100.503	99.709	100.033	103.884	100.387
	0.702	94.976	101.162	100.373	101.368	103.884	101.064
	0.703	92.356	100.503	100.373	100.7	103.212	100.387
	0.704	93.666	100.503	99.709	100.7	105.229	101.064
	0.705	94.321	101.162	100.373	100.7	103.884	99.71
	0.706	93.666	99.843	100.373	101.368	103.884	100.387
	0.707	93.666	101.162	100.373	100.7	104.556	99.71
	0.708	94.321	100.503	99.709	101.368	103.884	100.387
	0.709	94.321	101.822	100.373	100.7	103.884	101.064
	0.71	93.666	101.162	100.373	101.368	103.884	100.387
	0.711	94.321	101.162	100.373	101.368	103.884	99.71
	0.712	93.011	101.162	99.709	100.7	103.884	101.064
	0.713	93.666	101.162	99.709	100.7	103.884	101.064
	0.714	94.321	101.822	101.037	101.368	103.884	100.387
	0.715	93.666	101.162	101.037	100.7	104.556	101.741
	0.716	94.321	101.162	100.373	100.7	103.884	100.387
	0.717	93.666	100.503	100.373	101.368	103.212	100.387
	0.718	94.321	100.503	100.373	101.368	103.884	101.064
	0.719	93.666	100.503	100.373	101.368	103.884	100.387
	0.72	93.666	100.503	99.709	101.368	104.556	100.387
	0.721	93.666	100.503	100.373	100.7	103.212	100.387
	0.722	93.666	100.503	99.709	100.7	103.884	102.418
	0.723	94.321	101.162	100.373	101.368	103.212	101.064
	0.724	93.666	100.503	100.373	101.368	104.556	100.387
	0.725	93.666	100.503	100.373	101.368	103.884	101.741
	0.726	93.666	99.843	101.037	101.368	103.884	100.387
	0.727	94.321	99.843	100.373	100.7	103.212	100.387
	0.728	93.011	100.503	100.373	100.7	104.556	100.387
	0.729	93.666	100.503	100.373	100.7	104.556	102.418
	0.73	93.011	100.503	100.373	100.7	104.556	100.387
	0.731	93.011	100.503	99.709	101.368	104.556	101.741
	0.732	93.666	100.503	100.373	101.368	103.212	100.387
	0.733	93.666	101.162	100.373	101.368	103.884	102.418
	0.734	94.321	101.162	101.037	101.368	103.212	100.387
	0.735	93.666	100.503	100.373	100.7	104.556	101.741
	0.736	93.011	101.162	99.709	102.036	103.884	101.741
	0.737	93.011	100.503	101.037	100.7	103.884	101.741
	0.738	93.011	101.162	100.373	100.7	103.884	101.741
	0.739	93.666	100.503	100.373	101.368	102.54	101.741
	0.74	93.666	100.503	100.373	101.368	103.884	101.064
	0.741	93.666	100.503	99.709	100.7	103.884	101.064
	0.742	93.011	101.162	100.373	100.7	103.884	100.387
	0.743	93.011	100.503	100.373	101.368	103.884	101.064
	0.744	94.321	100.503	100.373	100.7	103.884	100.387
	0.745	93.011	100.503	99.709	100.7	103.212	101.741
	0.746	94.321	99.843	99.045	100.7	103.884	101.741
	0.747	93.011	101.162	99.709	100.7	103.212	99.71
	0.748	93.011	100.503	100.373	100.7	103.212	100.387
	0.749	93.011	100.503	100.373	100.7	103.884	100.387
	0.75	93.011	99.843	101.037	100.7	103.884	101.064
	0.751	93.666	99.843	101.037	101.368	104.556	101.741
	0.752	93.666	99.843	100.373	101.368	103.884	101.064
	0.753	93.666	99.843	100.373	100.7	103.884	100.387
	0.754	94.321	100.503	100.373	101.368	103.884	101.741
	0.755	93.011	99.843	100.373	100.7	104.556	101.064
	0.756	93.011	99.843	100.373	101.368	103.884	101.741
	0.757	93.666	101.162	101.037	102.036	103.884	100.387
	0.758	92.356	100.503	101.037	102.036	103.884	100.387
	0.759	94.321	99.843	100.373	101.368	103.884	99.71
	0.76	93.666	101.162	100.373	101.368	103.212	100.387
	0.761	94.321	100.503	100.373	101.368	103.884	101.064
	0.762	93.666	100.503	101.037	102.036	103.884	101.064
	0.763	93.011	100.503	100.373	102.036	103.212	101.064
	0.764	93.011	100.503	101.037	101.368	104.556	100.387
	0.765	92.356	100.503	101.7	102.036	104.556	101.064
	0.766	93.011	99.843	101.037	101.368	104.556	101.064
	0.767	93.011	100.503	101.037	101.368	103.884	100.387
	0.768	93.011	100.503	101.037	101.368	103.884	101.064
	0.769	93.666	100.503	99.709	102.036	103.884	100.387
	0.77	93.011	100.503	101.7	102.036	105.229	100.387
	0.771	93.011	100.503	101.037	102.704	103.884	99.71
	0.772	93.011	100.503	101.037	102.036	104.556	100.387
	0.773	93.666	100.503	101.037	101.368	103.884	99.71
	0.774	93.666	99.843	101.7	102.036	103.884	101.064
	0.775	93.011	100.503	101.037	102.036	103.884	100.387
	0.776	94.321	100.503	101.7	102.036	103.884	100.387
	0.777	93.666	100.503	101.7	102.036	103.884	100.387
	0.778	94.321	100.503	102.364	102.036	104.556	101.064
	0.779	93.666	100.503	102.364	102.036	105.229	101.064
	0.78	93.666	100.503	101.7	102.036	104.556	99.034
	0.781	93.011	100.503	101.7	102.036	103.884	102.418
	0.782	93.011	100.503	101.7	102.704	104.556	101.064
	0.783	92.356	100.503	102.364	102.036	105.229	101.064
	0.784	93.666	100.503	101.7	102.704	104.556	101.741
	0.785	93.011	99.843	101.7	102.036	104.556	101.064
	0.786	93.011	100.503	101.7	102.036	103.884	100.387
	0.787	91.701	99.843	102.364	102.704	105.229	100.387
	0.788	93.011	100.503	102.364	102.704	104.556	101.064
	0.789	93.666	100.503	101.037	102.704	104.556	101.064
	0.79	93.666	100.503	101.7	102.704	104.556	101.064
	0.791	93.011	100.503	101.7	103.372	104.556	99.71
	0.792	93.666	101.162	102.364	102.704	104.556	101.064
	0.793	93.666	99.843	101.037	103.372	105.229	101.741
	0.794	93.666	101.162	101.037	102.704	104.556	101.741
	0.795	94.321	101.162	101.037	102.036	104.556	101.064
	0.796	93.011	100.503	101.7	102.704	103.884	101.741
	0.797	93.011	99.843	101.7	102.704	103.884	101.064
	0.798	92.356	99.843	101.7	102.704	104.556	102.418
	0.799	94.321	100.503	103.028	103.372	103.884	102.418
	0.8	93.666	99.843	102.364	102.036	103.884	101.064
	0.801	92.356	100.503	102.364	102.704	103.884	101.741
	0.802	93.666	99.843	101.7	102.036	103.884	101.064
	0.803	93.666	99.184	101.037	102.704	105.229	101.741
	0.804	92.356	99.843	101.7	102.036	104.556	101.741
	0.805	93.666	99.843	102.364	102.036	103.884	100.387
	0.806	92.356	99.843	101.037	102.036	105.229	101.064
	0.807	93.011	99.843	101.7	102.704	105.901	101.064
	0.808	92.356	99.843	101.7	102.704	103.884	101.064
	0.809	92.356	99.843	101.037	102.036	103.884	101.064
	0.81	93.011	99.843	101.037	102.036	104.556	101.064
	0.811	92.356	99.843	101.7	102.704	104.556	101.741
	0.812	93.011	99.843	101.7	102.704	104.556	101.741
	0.813	92.356	100.503	101.7	102.704	103.884	100.387
	0.814	93.011	101.162	101.7	102.704	103.884	99.71
	0.815	92.356	100.503	101.7	102.036	105.229	100.387
	0.816	92.356	100.503	101.037	102.036	104.556	100.387
	0.817	93.666	99.184	102.364	102.036	104.556	101.064
	0.818	93.666	100.503	101.037	102.704	104.556	100.387
	0.819	93.011	100.503	102.364	102.704	104.556	100.387
	0.82	93.011	100.503	101.7	102.036	103.884	101.741
	0.821	93.011	100.503	101.7	102.704	104.556	101.741
	0.822	93.666	101.162	102.364	102.704	104.556	101.064
	0.823	92.356	100.503	102.364	102.704	103.884	101.064
	0.824	93.011	99.843	101.7	102.036	103.884	102.418
	0.825	93.666	99.843	102.364	102.704	104.556	100.387
	0.826	92.356	100.503	101.7	102.704	105.229	101.741
	0.827	93.011	99.843	101.7	102.704	104.556	101.741
	0.828	92.356	99.843	101.7	102.704	105.229	100.387
	0.829	93.011	99.184	101.037	102.036	104.556	100.387
	0.83	93.011	99.843	102.364	102.704	105.229	101.064
	0.831	92.356	99.184	101.7	102.036	103.884	101.741
	0.832	93.011	99.843	101.7	102.036	104.556	101.741
	0.833	93.011	99.843	102.364	102.704	104.556	101.064
	0.834	93.666	99.843	101.037	102.036	105.229	102.418
	0.835	92.356	99.843	101.7	102.036	105.229	101.741
	0.836	93.011	99.184	102.364	102.036	103.884	99.71
	0.837	91.701	99.843	101.7	102.036	104.556	101.064
	0.838	93.011	100.503	101.7	102.036	105.229	101.741
	0.839	91.701	99.843	101.7	102.036	104.556	101.064
	0.84	93.666	100.503	102.364	102.036	103.884	101.064
	0.841	93.011	99.843	101.7	102.704	104.556	101.741
	0.842	93.011	99.184	101.7	102.704	104.556	101.064
	0.843	93.666	99.843	101.037	102.036	103.884	101.064
	0.844	93.011	100.503	101.7	102.704	105.229	101.741
	0.845	92.356	99.843	101.037	102.036	103.884	100.387
	0.846	93.011	99.843	101.7	102.036	105.229	100.387
	0.847	92.356	100.503	101.7	102.036	104.556	100.387
	0.848	93.011	99.843	102.364	102.704	104.556	101.741
	0.849	93.011	100.503	101.7	102.704	103.884	100.387
	0.85	92.356	100.503	102.364	102.704	104.556	100.387
	0.851	93.666	100.503	102.364	102.704	103.884	99.71
	0.852	93.011	100.503	101.7	102.036	103.884	100.387
	0.853	92.356	99.184	102.364	102.036	104.556	101.064
	0.854	93.011	99.843	102.364	102.036	104.556	100.387
	0.855	93.011	99.843	101.7	102.036	104.556	101.064
	0.856	92.356	99.843	101.7	102.036	105.229	100.387
	0.857	91.701	99.843	101.7	102.036	103.212	101.064
	0.858	93.666	99.843	101.7	102.036	103.884	101.741
	0.859	93.011	99.843	101.7	102.036	104.556	101.064
	0.86	93.011	99.843	101.037	102.036	104.556	101.064
	0.861	92.356	99.843	101.7	102.036	104.556	101.064
	0.862	92.356	99.843	100.373	102.036	104.556	101.741
	0.863	91.701	99.843	101.037	102.036	104.556	101.741
	0.864	93.011	99.184	101.7	101.368	103.884	101.064
	0.865	92.356	99.843	101.7	102.036	103.884	101.741
	0.866	92.356	99.843	100.373	102.036	104.556	102.418
	0.867	91.701	99.843	101.037	101.368	103.884	101.064
	0.868	93.011	100.503	101.037	102.036	103.884	100.387
	0.869	92.356	100.503	101.037	102.036	103.884	101.064
	0.87	92.356	99.184	101.037	101.368	104.556	101.064
	0.871	93.011	99.843	99.709	102.036	104.556	100.387
	0.872	91.701	99.843	101.037	101.368	104.556	101.741
	0.873	92.356	99.843	100.373	101.368	103.212	101.064
	0.874	92.356	99.843	100.373	101.368	105.229	101.741
	0.875	92.356	100.503	100.373	100.7	103.884	99.71
	0.876	92.356	99.843	100.373	101.368	104.556	101.741
	0.877	91.701	99.843	101.7	100.7	104.556	101.064
	0.878	92.356	99.843	101.037	101.368	103.884	101.741
	0.879	93.011	99.843	101.037	101.368	104.556	100.387
	0.88	92.356	99.843	100.373	100.7	104.556	101.064
	0.881	93.011	100.503	101.037	100.7	103.884	101.064
	0.882	92.356	100.503	100.373	100.7	105.229	100.387
	0.883	92.356	100.503	101.037	100.7	103.884	101.064
	0.884	92.356	100.503	101.037	100.7	104.556	101.741
	0.885	92.356	100.503	100.373	100.7	103.212	101.064
	0.886	93.011	99.843	101.037	101.368	103.884	100.387
	0.887	91.701	99.843	99.709	101.368	103.884	100.387
	0.888	93.666	99.184	100.373	101.368	104.556	101.064
	0.889	91.701	100.503	100.373	100.033	103.884	101.064
	0.89	91.701	99.843	101.037	100.7	103.884	101.064
	0.891	91.701	100.503	100.373	101.368	104.556	100.387
	0.892	92.356	100.503	99.709	100.7	102.54	101.741
	0.893	91.046	99.184	99.709	100.7	104.556	101.064
	0.894	91.701	99.184	100.373	100.7	104.556	101.064
	0.895	92.356	99.184	101.037	100.033	103.884	101.064
	0.896	92.356	99.184	100.373	100.7	105.229	100.387
	0.897	92.356	99.184	99.709	100.7	104.556	100.387
	0.898	92.356	98.525	99.709	100.7	105.229	102.418
	0.899	91.701	98.525	99.709	101.368	104.556	100.387
	0.9	91.046	99.184	99.709	100.7	104.556	101.741
	0.901	92.356	99.843	100.373	100.033	104.556	100.387
	0.902	92.356	99.184	99.709	100.033	103.884	101.064
	0.903	92.356	99.843	100.373	100.033	104.556	100.387
	0.904	92.356	99.843	99.709	100.033	104.556	101.064
	0.905	93.011	99.843	99.709	100.033	105.229	101.064
	0.906	91.701	99.843	99.709	100.7	105.229	100.387
	0.907	91.701	99.843	99.045	100.7	104.556	101.064
	0.908	91.701	99.184	100.373	100.033	105.229	100.387
	0.909	91.701	99.843	99.709	100.033	104.556	101.741
	0.91	92.356	99.843	99.709	100.7	103.212	100.387
	0.911	93.011	99.184	99.709	100.033	103.212	101.064
	0.912	91.701	99.843	99.045	100.033	103.884	101.064
	0.913	91.701	99.843	99.709	100.033	102.54	100.387
	0.914	92.356	99.843	100.373	99.365	103.212	101.064
	0.915	92.356	99.843	99.709	100.033	103.884	101.064
	0.916	91.701	99.843	99.045	99.365	103.884	100.387
	0.917	92.356	99.843	99.709	100.033	105.229	102.418
	0.918	91.701	99.843	99.045	99.365	103.884	101.741
	0.919	91.701	99.843	99.045	99.365	105.229	101.064
	0.92	91.046	99.184	99.709	99.365	104.556	100.387
	0.921	93.011	99.843	99.045	99.365	104.556	99.71
	0.922	92.356	99.184	99.045	100.033	105.229	99.71
	0.923	91.701	100.503	99.045	100.033	104.556	101.064
	0.924	93.011	99.184	99.045	99.365	104.556	101.064
	0.925	91.701	99.843	99.709	100.033	103.884	99.71
	0.926	91.046	99.843	98.382	99.365	105.229	101.064
	0.927	91.701	99.843	99.045	99.365	104.556	101.064
	0.928	92.356	100.503	99.045	99.365	103.884	101.741
	0.929	92.356	99.843	98.382	100.033	105.229	101.064
	0.93	91.701	99.843	99.709	99.365	103.884	101.741
	0.931	91.701	99.843	98.382	100.033	105.229	101.741
	0.932	91.701	99.843	99.045	99.365	104.556	100.387
	0.933	92.356	99.184	99.045	100.033	104.556	100.387
	0.934	91.701	99.184	99.045	99.365	105.229	100.387
	0.935	92.356	98.525	99.045	98.697	104.556	101.064
	0.936	91.701	99.184	99.045	99.365	103.884	101.064
	0.937	92.356	99.184	98.382	99.365	104.556	101.064
	0.938	91.701	99.184	98.382	99.365	105.229	101.741
	0.939	91.701	99.184	98.382	98.697	103.884	101.064
	0.94	90.391	98.525	99.045	99.365	103.884	101.741
	0.941	92.356	99.843	98.382	99.365	103.884	101.741
	0.942	92.356	99.184	99.045	98.697	104.556	99.71
	0.943	92.356	99.184	98.382	99.365	105.229	100.387
	0.944	91.701	100.503	99.045	98.697	105.229	101.741
	0.945	92.356	99.184	97.718	98.697	104.556	100.387
	0.946	92.356	99.843	99.709	98.697	104.556	101.741
	0.947	92.356	99.184	99.045	98.697	104.556	99.71
	0.948	91.701	99.843	99.045	98.697	104.556	100.387
	0.949	91.701	99.184	99.045	98.697	105.229	100.387
	0.95	93.011	99.184	98.382	98.697	103.212	100.387
	0.951	91.046	98.525	98.382	98.697	103.884	100.387
	0.952	91.701	99.184	98.382	98.697	103.884	99.71
	0.953	91.701	99.184	98.382	98.029	105.229	100.387
	0.954	91.701	99.843	98.382	98.029	104.556	101.741
	0.955	92.356	99.843	98.382	98.697	104.556	100.387
	0.956	91.701	99.184	99.045	98.697	104.556	101.741
	0.957	91.046	99.843	98.382	98.029	104.556	100.387
	0.958	92.356	99.843	98.382	98.029	105.229	100.387
	0.959	91.701	99.184	97.718	98.029	104.556	101.741
	0.96	92.356	99.184	97.718	98.029	104.556	101.741
	0.961	90.391	99.184	97.718	98.029	103.884	101.064
	0.962	91.046	98.525	97.718	98.697	105.229	100.387
	0.963	91.046	99.184	97.718	98.029	104.556	102.418
	0.964	90.391	98.525	97.718	98.029	104.556	100.387
	0.965	90.391	99.184	97.718	97.361	104.556	100.387
	0.966	91.701	99.184	97.718	98.029	103.212	100.387
	0.967	90.391	98.525	97.718	98.029	104.556	101.064
	0.968	91.701	98.525	98.382	98.029	105.229	101.064
	0.969	91.046	98.525	97.718	98.029	104.556	100.387
	0.97	91.046	98.525	97.718	97.361	104.556	100.387
	0.971	91.046	99.184	97.718	98.029	104.556	100.387
	0.972	90.391	97.865	97.718	98.697	104.556	101.064
	0.973	89.736	97.206	97.718	97.361	104.556	99.71
	0.974	89.081	97.865	97.054	96.693	103.212	100.387
	0.975	89.736	97.865	97.718	98.029	103.884	101.064
	0.976	89.736	97.206	97.054	97.361	104.556	101.741
	0.977	91.701	97.865	97.054	97.361	103.884	101.064
	0.978	89.736	97.865	97.054	98.029	105.229	101.064
	0.979	89.736	96.546	97.718	96.693	105.229	101.741
	0.98	89.736	97.865	98.382	97.361	103.212	101.064
	0.981	89.081	97.865	97.718	97.361	104.556	101.064
	0.982	89.081	96.546	96.391	96.693	103.884	100.387
	0.983	89.736	97.865	97.718	96.693	104.556	100.387
	0.984	89.736	97.206	97.054	96.693	103.212	100.387
	0.985	89.081	97.865	97.054	97.361	103.884	99.71
	0.986	90.391	97.206	97.718	96.693	103.884	100.387
	0.987	89.081	97.206	97.054	96.693	103.212	99.71
	0.988	89.736	97.206	97.054	96.693	103.212	100.387
	0.989	88.426	97.865	97.054	96.693	102.54	99.71
	0.99	89.081	97.206	97.054	96.693	103.212	99.71
	0.991	89.081	97.206	97.718	96.693	103.884	100.387
	0.992	88.426	96.546	97.054	96.025	103.884	100.387
	0.993	88.426	96.546	96.391	96.693	103.212	99.71
	0.994	89.081	97.206	97.054	96.025	103.212	101.064
	0.995	89.081	95.887	97.054	96.693	103.212	99.71
	0.996	88.426	95.887	96.391	96.025	103.212	100.387
	0.997	87.771	95.887	96.391	96.025	103.212	100.387
	0.998	87.771	96.546	96.391	96.025	103.212	99.71
	0.999	88.426	94.568	97.054	96.025	103.884	99.71
	1	87.771	95.887	97.054	96.025	103.212	99.71
	1.001	88.426	95.228	95.727	95.357	102.54	99.034
	1.002	88.426	95.887	96.391	95.357	102.54	100.387
	1.003	88.426	94.568	96.391	95.357	101.867	99.71
	1.004	87.771	95.228	96.391	95.357	102.54	99.71
	1.005	87.771	95.228	96.391	95.357	101.867	99.034
	1.006	87.771	95.887	97.054	95.357	101.867	98.357
	1.007	87.771	95.887	95.727	94.689	102.54	100.387
	1.008	87.771	95.228	95.727	94.689	101.867	99.034
	1.009	87.771	94.568	95.727	94.689	102.54	99.71
	1.01	87.771	94.568	95.727	94.689	101.867	98.357
	1.011	87.116	93.25	95.727	94.689	101.195	99.034
	1.012	87.116	95.228	95.727	94.689	100.523	99.71
	1.013	87.116	95.228	95.727	94.689	101.195	98.357
	1.014	87.116	95.228	95.063	94.689	101.867	98.357
	1.015	87.116	94.568	95.063	94.021	100.523	99.71
	1.016	87.116	94.568	95.063	94.021	99.851	97.68
	1.017	87.116	93.25	94.399	94.021	99.851	98.357
	1.018	86.461	93.25	94.399	94.021	99.851	98.357
	1.019	87.116	93.25	95.063	94.021	100.523	98.357
	1.02	86.461	94.568	94.399	94.021	99.178	98.357
	1.021	86.461	93.25	94.399	94.021	97.834	97.003
	1.022	86.461	91.931	94.399	94.021	99.178	96.326
	1.023	85.807	93.25	94.399	94.021	99.178	96.326
	1.024	85.807	92.59	93.736	94.689	97.834	94.973
	1.025	85.807	92.59	94.399	94.021	97.834	94.973
	1.026	87.116	93.25	93.736	94.021	97.834	95.649
	1.027	86.461	92.59	93.736	94.689	97.834	95.649
	1.028	85.152	92.59	94.399	94.021	97.834	95.649
	1.029	84.497	91.931	94.399	94.021	98.506	94.296
	1.03	85.807	93.25	93.736	94.689	97.834	95.649
	1.031	85.807	92.59	93.736	94.689	98.506	95.649
	1.032	85.152	91.931	93.072	94.021	97.834	95.649
	1.033	84.497	91.271	93.072	94.689	97.161	94.973
	1.034	85.807	91.271	93.072	94.021	96.489	94.973
	1.035	85.152	91.931	92.408	94.689	97.834	94.296
	1.036	84.497	91.931	91.744	94.021	96.489	94.973
	1.037	84.497	91.931	92.408	94.689	96.489	94.296
	1.038	85.152	91.931	91.744	94.689	96.489	94.296
	1.039	85.807	90.612	91.081	94.689	96.489	93.619
	1.04	83.842	91.931	91.081	94.689	96.489	93.619
	1.041	84.497	90.612	91.081	95.357	96.489	92.942
	1.042	83.842	91.271	91.081	94.689	96.489	92.942
	1.043	84.497	91.271	90.417	94.689	97.161	92.265
	1.044	85.152	90.612	91.744	94.021	96.489	92.942
	1.045	83.842	90.612	90.417	93.353	96.489	92.265
	1.046	84.497	89.953	91.081	93.353	96.489	92.942
	1.047	83.842	90.612	89.753	94.021	95.817	92.942
	1.048	84.497	91.271	91.081	93.353	95.817	90.912
	1.049	83.842	90.612	90.417	94.021	95.817	91.588
	1.05	83.187	90.612	88.426	93.353	95.145	90.912
	1.051	83.842	89.953	89.753	93.353	95.817	90.912
	1.052	83.187	89.293	89.753	93.353	95.145	91.588
	1.053	84.497	89.953	89.753	92.685	95.145	90.912
	1.054	83.187	89.953	89.753	93.353	95.145	90.235
	1.055	83.187	89.293	89.753	93.353	94.472	91.588
	1.056	84.497	89.293	89.753	92.685	95.145	90.235
	1.057	82.532	89.293	88.426	92.685	95.145	90.912
	1.058	83.187	89.293	87.762	93.353	94.472	90.912
	1.059	83.187	89.953	89.089	92.685	94.472	90.912
	1.06	83.842	89.293	88.426	92.685	95.145	89.558
	1.061	83.187	89.293	87.762	92.685	95.145	91.588
	1.062	83.187	89.953	88.426	92.685	94.472	90.235
	1.063	83.842	89.953	87.098	92.685	94.472	88.881
	1.064	83.187	89.293	86.435	92.685	94.472	88.881
	1.065	84.497	89.293	86.435	92.017	94.472	88.204
	1.066	83.187	89.953	87.762	92.685	94.472	90.235
	1.067	83.842	88.634	87.762	92.685	95.145	89.558
	1.068	83.187	89.293	87.098	92.685	93.8	89.558
	1.069	84.497	88.634	87.762	92.685	94.472	90.235
	1.07	83.842	89.293	87.762	92.017	94.472	89.558
	1.071	82.532	89.293	87.762	92.017	94.472	88.204
	1.072	83.187	89.293	87.098	92.017	93.8	90.235
	1.073	83.842	89.953	87.762	92.017	95.145	89.558
	1.074	83.842	88.634	87.098	91.349	94.472	89.558
	1.075	83.842	89.953	86.435	92.017	93.8	90.235
	1.076	83.187	88.634	87.098	91.349	94.472	89.558
	1.077	83.842	88.634	87.098	92.017	93.8	90.912
	1.078	83.187	89.293	87.098	91.349	93.8	88.881
	1.079	83.187	89.293	86.435	91.349	94.472	90.912
	1.08	81.877	89.293	86.435	91.349	93.8	88.881
	1.081	83.842	88.634	86.435	90.681	94.472	89.558
	1.082	82.532	88.634	85.107	90.681	94.472	89.558
	1.083	82.532	88.634	85.107	90.013	94.472	88.881
	1.084	82.532	88.634	84.443	90.013	93.8	89.558
	1.085	83.842	87.974	84.443	90.013	93.8	88.881
	1.086	83.842	89.293	84.443	90.013	93.8	88.881
	1.087	83.187	89.293	83.78	89.345	95.145	89.558
	1.088	82.532	88.634	83.116	89.345	94.472	89.558
	1.089	83.187	89.293	83.78	88.677	93.8	89.558
	1.09	82.532	88.634	83.116	88.677	93.8	89.558
	1.091	83.187	89.293	83.116	88.677	93.128	90.235
	1.092	83.187	89.293	82.452	88.677	95.145	88.881
	1.093	82.532	89.293	82.452	88.009	94.472	89.558
	1.094	82.532	88.634	82.452	87.341	93.8	89.558
	1.095	82.532	88.634	81.789	88.009	94.472	89.558
	1.096	82.532	88.634	81.789	86.673	93.128	88.881
	1.097	81.877	89.293	81.789	87.341	93.128	88.204
	1.098	81.877	88.634	81.125	86.673	93.128	89.558
	1.099	82.532	88.634	81.789	86.673	93.128	88.881
	1.1	82.532	89.293	81.125	86.005	92.456	87.527
	1.101	83.187	88.634	80.461	86.005	93.128	88.204
	1.102	82.532	88.634	80.461	84.669	93.8	87.527
	1.103	82.532	88.634	80.461	84.669	92.456	88.881
	1.104	82.532	88.634	80.461	84.669	94.472	88.881
	1.105	81.877	87.974	79.797	84.669	93.128	87.527
	1.106	82.532	88.634	79.797	84.001	92.456	87.527
	1.107	80.567	89.293	79.797	84.669	93.128	87.527
	1.108	82.532	87.974	80.461	84.001	92.456	88.204
	1.109	81.877	88.634	79.797	82.665	92.456	88.204
	1.11	81.877	88.634	78.47	83.333	92.456	86.85
	1.111	81.222	88.634	79.797	84.001	92.456	87.527
	1.112	82.532	87.974	78.47	83.333	92.456	88.881
	1.113	81.222	88.634	78.47	82.665	92.456	87.527
	1.114	80.567	88.634	78.47	83.333	93.128	86.85
	1.115	81.877	87.974	77.806	82.665	92.456	87.527
	1.116	81.877	87.974	78.47	81.997	92.456	86.85
	1.117	80.567	87.974	78.47	82.665	92.456	87.527
	1.118	80.567	87.974	77.806	81.329	93.8	86.85
	1.119	82.532	87.974	77.142	81.329	93.128	86.85
	1.12	81.877	87.974	77.806	81.997	92.456	86.85
	1.121	81.222	87.974	77.806	81.997	93.128	86.85
	1.122	82.532	88.634	77.142	81.329	92.456	87.527
	1.123	80.567	87.974	77.142	81.329	92.456	87.527
	1.124	80.567	87.974	77.806	80.662	93.128	87.527
	1.125	82.532	88.634	76.479	81.329	93.128	87.527
	1.126	81.877	87.974	76.479	80.662	93.128	86.85
	1.127	82.532	88.634	77.142	80.662	93.128	86.174
	1.128	81.222	88.634	75.151	81.329	93.128	86.174
	1.129	81.222	87.974	77.142	80.662	93.128	87.527
	1.13	81.877	87.974	76.479	80.662	92.456	87.527
	1.131	81.222	88.634	75.815	80.662	93.128	86.174
	1.132	81.877	87.974	76.479	79.994	92.456	86.174
	1.133	81.222	87.974	75.815	80.662	92.456	86.85
	1.134	81.222	87.974	75.815	80.662	93.8	86.174
	1.135	81.877	87.974	75.815	80.662	93.128	86.174
	1.136	81.222	88.634	75.815	79.994	93.128	87.527
	1.137	83.187	88.634	75.151	79.994	92.456	86.85
	1.138	81.222	87.974	76.479	79.994	93.8	86.85
	1.139	81.222	88.634	75.815	80.662	93.128	85.497
	1.14	80.567	87.974	75.151	79.994	94.472	86.174
	1.141	82.532	87.974	75.815	80.662	93.128	86.85
	1.142	81.222	88.634	75.151	79.326	94.472	86.85
	1.143	82.532	87.974	75.815	79.326	93.128	87.527
	1.144	81.222	89.293	75.815	79.994	93.128	86.85
	1.145	81.222	88.634	74.488	79.326	93.128	86.174
	1.146	81.877	87.974	75.151	79.994	94.472	86.174
	1.147	81.877	88.634	74.488	79.994	93.8	85.497
	1.148	81.877	89.293	75.815	79.994	92.456	86.174
	1.149	81.877	89.293	75.151	79.326	93.8	86.85
	1.15	81.877	88.634	75.151	79.326	93.8	86.174
	1.151	81.877	87.974	73.824	79.326	93.8	86.174
	1.152	81.877	88.634	74.488	79.326	93.8	86.85
	1.153	81.222	88.634	75.151	79.326	92.456	86.85
	1.154	81.877	87.974	74.488	79.326	93.128	86.174
	1.155	81.877	88.634	74.488	79.326	93.128	86.174
	1.156	82.532	87.974	74.488	78.658	93.128	85.497
	1.157	81.222	89.293	75.151	78.658	93.128	88.204
	1.158	81.877	89.293	75.151	79.326	93.128	86.85
	1.159	82.532	88.634	74.488	79.326	93.128	87.527
	1.16	82.532	89.293	74.488	79.326	92.456	86.85
	1.161	81.877	89.293	74.488	78.658	92.456	86.174
	1.162	82.532	89.293	75.151	78.658	92.456	86.85
	1.163	83.187	88.634	75.151	79.326	92.456	86.85
	1.164	81.877	89.293	74.488	79.326	92.456	85.497
	1.165	83.187	89.293	74.488	78.658	93.128	86.85
	1.166	83.187	89.293	74.488	77.99	93.128	87.527
	1.167	81.877	88.634	75.151	78.658	92.456	86.85
	1.168	82.532	89.293	73.824	77.99	93.128	86.174
	1.169	82.532	89.293	75.151	78.658	93.128	86.85
	1.17	83.842	89.293	74.488	78.658	93.128	86.85
	1.171	81.222	88.634	74.488	77.99	93.8	86.85
	1.172	81.877	89.293	74.488	78.658	93.128	86.85
	1.173	81.877	89.293	74.488	78.658	93.128	86.85
	1.174	82.532	89.953	75.815	78.658	92.456	86.174
	1.175	82.532	89.293	74.488	78.658	92.456	86.85
	1.176	82.532	89.293	75.151	78.658	92.456	87.527
	1.177	83.187	89.953	74.488	78.658	92.456	86.85
	1.178	82.532	89.293	73.824	78.658	93.128	87.527
	1.179	82.532	89.953	74.488	78.658	91.783	86.85
	1.18	83.187	89.293	74.488	77.99	93.128	87.527
	1.181	81.877	89.953	74.488	79.326	93.128	86.85
	1.182	82.532	89.293	74.488	78.658	93.128	86.85
	1.183	83.842	89.953	74.488	77.99	93.128	87.527
	1.184	83.187	90.612	74.488	77.99	92.456	87.527
	1.185	83.842	89.953	75.151	78.658	93.128	88.204
	1.186	83.842	89.953	74.488	78.658	92.456	88.204
	1.187	83.187	89.953	74.488	78.658	92.456	87.527
	1.188	82.532	89.953	74.488	77.99	91.783	86.85
	1.189	83.187	89.953	73.824	77.99	91.783	87.527
	1.19	82.532	89.953	73.824	77.99	92.456	87.527
	1.191	83.842	89.293	73.824	77.99	93.128	86.85
	1.192	83.187	89.953	75.151	77.99	92.456	88.204
	1.193	83.187	89.953	73.824	78.658	92.456	88.881
	1.194	83.187	90.612	75.151	77.99	91.783	87.527
	1.195	83.842	89.953	75.151	77.99	91.783	88.204
	1.196	83.842	89.953	73.824	77.99	91.783	88.204
	1.197	83.842	90.612	73.824	77.99	92.456	87.527
	1.198	83.842	90.612	75.151	77.99	92.456	88.204
	1.199	85.807	90.612	74.488	77.99	92.456	87.527
	1.2	84.497	89.953	73.824	78.658	92.456	87.527
	1.201	84.497	89.953	74.488	77.99	93.8	87.527
	1.202	84.497	90.612	75.151	77.99	92.456	87.527
	1.203	83.842	91.271	74.488	78.658	93.128	89.558
	1.204	83.187	90.612	74.488	78.658	93.128	88.204
	1.205	85.152	91.271	73.824	77.99	92.456	88.881
	1.206	83.842	90.612	75.151	77.99	92.456	88.881
	1.207	83.842	89.953	73.824	78.658	92.456	88.204
	1.208	84.497	90.612	75.151	77.99	91.783	89.558
	1.209	83.842	91.271	75.151	78.658	93.128	88.881
	1.21	84.497	90.612	75.151	78.658	92.456	90.235
	1.211	84.497	89.953	74.488	77.99	92.456	89.558
	1.212	83.842	90.612	75.151	78.658	92.456	88.881
	1.213	85.152	91.271	75.151	78.658	92.456	88.881
	1.214	85.152	90.612	75.151	78.658	92.456	89.558
	1.215	85.152	91.271	75.151	78.658	93.128	90.235
	1.216	84.497	90.612	75.151	78.658	93.128	88.881
	1.217	85.807	90.612	75.815	79.326	92.456	89.558
	1.218	84.497	89.953	74.488	78.658	92.456	88.881
	1.219	85.152	90.612	74.488	77.99	92.456	89.558
	1.22	84.497	90.612	75.151	77.99	93.128	88.881
	1.221	84.497	91.271	74.488	79.326	92.456	89.558
	1.222	85.152	91.271	75.815	78.658	92.456	88.881
	1.223	83.842	91.271	75.151	79.326	92.456	90.235
	1.224	85.152	91.271	75.151	78.658	91.783	90.235
	1.225	85.152	91.271	75.815	78.658	93.128	89.558
	1.226	85.152	91.271	75.815	78.658	92.456	90.235
	1.227	85.152	91.271	75.815	79.326	93.8	89.558
	1.228	84.497	91.271	75.151	78.658	91.783	90.235
	1.229	84.497	91.271	75.815	78.658	92.456	90.912
	1.23	84.497	91.271	75.151	78.658	93.128	90.912
	1.231	85.807	91.931	75.151	78.658	93.128	90.235
	1.232	85.152	91.271	75.815	78.658	93.128	90.235
	1.233	85.152	91.271	75.151	78.658	92.456	90.235
	1.234	85.152	91.931	75.151	78.658	92.456	89.558
	1.235	85.152	91.931	75.151	79.326	93.128	90.912
	1.236	85.152	91.931	75.151	78.658	92.456	90.235
	1.237	85.807	91.271	75.151	79.326	92.456	91.588
	1.238	85.152	91.271	75.151	78.658	93.128	89.558
	1.239	85.152	91.271	75.151	79.326	93.128	90.912
	1.24	85.152	91.271	75.815	79.326	92.456	91.588
	1.241	85.152	91.271	75.815	78.658	92.456	90.235
	1.242	85.807	91.931	75.815	79.326	93.8	89.558
	1.243	85.807	91.931	75.815	79.326	93.128	89.558
	1.244	85.807	91.271	75.151	78.658	93.128	89.558
	1.245	85.807	91.931	75.151	78.658	93.8	90.912
	1.246	86.461	91.931	75.151	79.326	92.456	90.912
	1.247	85.807	91.931	75.815	79.326	93.8	90.235
	1.248	84.497	91.271	75.815	79.326	93.128	90.912
	1.249	85.152	91.271	75.815	79.326	93.128	90.912
	1.25	85.807	91.271	74.488	78.658	93.128	90.912
	1.251	85.807	91.271	74.488	78.658	93.8	90.235
	1.252	86.461	91.931	74.488	78.658	93.128	90.912
	1.253	85.807	91.931	75.815	78.658	93.8	92.265
	1.254	86.461	92.59	74.488	78.658	93.8	90.912
	1.255	85.152	91.931	75.815	78.658	93.8	90.912
	1.256	86.461	92.59	75.815	78.658	93.128	90.912
	1.257	85.807	91.271	75.151	78.658	93.8	89.558
	1.258	85.152	91.271	74.488	78.658	92.456	90.235
	1.259	85.807	91.931	74.488	78.658	92.456	90.912
	1.26	85.807	91.931	75.151	77.99	93.128	90.912
	1.261	85.152	92.59	75.815	77.99	93.128	90.912
	1.262	85.152	91.931	74.488	77.99	93.128	90.912
	1.263	86.461	91.271	73.824	77.322	91.783	90.912
	1.264	85.152	91.271	73.824	77.99	91.783	90.912
	1.265	85.807	91.931	73.824	77.322	93.8	92.265
	1.266	85.807	91.931	73.16	77.322	93.128	90.912
	1.267	85.152	91.271	73.824	77.322	92.456	89.558
	1.268	85.152	91.271	73.824	77.322	92.456	90.235
	1.269	85.152	91.271	73.16	76.654	93.128	89.558
	1.27	86.461	91.271	73.16	76.654	93.8	89.558
	1.271	85.152	91.271	73.824	77.322	93.8	89.558
	1.272	85.807	91.931	71.833	76.654	93.8	89.558
	1.273	86.461	91.271	71.169	76.654	93.8	89.558
	1.274	85.152	91.271	72.496	75.986	93.8	89.558
	1.275	84.497	91.271	71.833	75.986	93.8	88.881
	1.276	85.152	91.271	71.833	75.318	93.128	89.558
	1.277	84.497	90.612	71.833	75.986	93.8	90.235
	1.278	84.497	90.612	71.833	75.318	93.128	90.235
	1.279	85.152	89.953	71.169	75.318	93.8	89.558
	1.28	84.497	90.612	70.505	75.318	93.8	90.912
	1.281	83.842	89.953	70.505	75.318	93.8	90.235
	1.282	83.842	90.612	70.505	74.65	93.128	89.558
	1.283	83.842	89.953	69.842	74.65	93.128	89.558
	1.284	83.842	89.953	69.842	74.65	93.8	88.881
	1.285	83.187	90.612	69.178	74.65	94.472	89.558
	1.286	82.532	89.293	69.178	74.65	94.472	88.881
	1.287	83.842	89.293	68.514	74.65	93.128	89.558
	1.288	84.497	88.634	69.178	73.982	93.8	89.558
	1.289	83.187	89.293	69.178	73.982	93.8	89.558
	1.29	83.187	87.974	67.851	73.982	93.8	90.235
	1.291	82.532	88.634	69.178	73.982	95.145	88.204
	1.292	82.532	89.293	67.851	73.982	93.8	87.527
	1.293	83.187	88.634	67.851	73.982	93.128	88.881
	1.294	83.187	88.634	68.514	73.982	94.472	88.881
	1.295	81.877	87.974	67.851	73.982	94.472	88.204
	1.296	81.877	87.974	67.187	73.982	95.145	88.881
	1.297	81.222	87.315	66.523	73.314	93.8	89.558
	1.298	81.877	87.315	67.187	73.314	93.8	88.881
	1.299	81.222	87.315	67.851	73.314	93.8	88.204
	1.3	81.222	87.315	67.187	73.314	94.472	89.558
	1.301	81.877	87.315	66.523	73.314	93.8	88.881
	1.302	82.532	87.974	66.523	73.314	93.8	89.558
	1.303	81.222	86.656	66.523	73.314	94.472	88.204
	1.304	80.567	87.315	65.859	72.646	93.8	89.558
	1.305	80.567	87.315	65.196	72.646	94.472	87.527
	1.306	80.567	86.656	65.859	72.646	93.8	88.204
	1.307	80.567	86.656	65.196	72.646	93.8	88.204
	1.308	80.567	85.996	65.196	72.646	94.472	88.881
	1.309	79.912	85.337	65.859	72.646	94.472	88.881
	1.31	80.567	85.337	65.859	72.646	93.8	88.204
	1.311	79.912	85.337	65.196	72.646	94.472	88.881
	1.312	79.257	84.678	65.196	72.646	95.145	88.204
	1.313	79.257	84.678	65.196	72.646	95.145	88.881
	1.314	78.602	82.7	64.532	72.646	95.145	89.558
	1.315	78.602	83.359	65.196	72.646	95.145	89.558
	1.316	78.602	82.7	65.196	72.646	95.817	89.558
	1.317	78.602	84.018	65.196	72.646	95.817	89.558
	1.318	78.602	82.7	65.196	72.646	95.145	90.235
	1.319	77.947	83.359	65.859	72.646	95.817	89.558
	1.32	78.602	82.7	65.196	72.646	95.817	88.881
	1.321	78.602	82.04	65.196	72.646	95.817	89.558
	1.322	78.602	80.721	65.859	72.646	95.817	90.235
	1.323	77.947	81.381	65.196	72.646	97.161	90.912
	1.324	77.947	80.721	65.196	73.314	97.161	90.235
	1.325	77.292	80.721	65.196	72.646	97.161	89.558
	1.326	77.292	81.381	65.859	73.314	95.817	90.912
	1.327	77.292	80.062	65.196	72.646	97.161	90.912
	1.328	76.637	80.062	65.196	73.314	97.834	90.235
	1.329	77.292	80.721	65.196	72.646	98.506	92.265
	1.33	76.637	80.062	65.196	73.314	97.834	90.912
	1.331	76.637	79.403	65.859	73.314	99.178	90.912
	1.332	76.637	80.062	65.859	72.646	98.506	92.265
	1.333	75.327	79.403	65.196	73.314	99.178	91.588
	1.334	76.637	78.743	65.196	73.314	99.178	91.588
	1.335	76.637	78.743	65.859	73.314	99.178	92.265
	1.336	76.637	78.743	65.859	72.646	99.851	93.619
	1.337	75.982	78.084	65.859	73.982	99.851	92.942
	1.338	75.982	78.084	65.859	73.982	99.851	92.942
	1.339	75.982	78.084	65.196	73.982	99.851	93.619
	1.34	75.982	78.084	65.859	73.982	100.523	93.619
	1.341	76.637	78.084	66.523	73.314	101.195	93.619
	1.342	75.327	78.084	65.859	73.982	101.195	95.649
	1.343	75.982	76.765	65.859	73.982	100.523	93.619
	1.344	75.327	77.425	65.859	74.65	101.195	94.973
	1.345	75.982	77.425	66.523	74.65	102.54	94.296
	1.346	76.637	76.765	66.523	75.318	101.867	94.296
	1.347	75.327	77.425	66.523	74.65	102.54	96.326
	1.348	75.327	76.765	66.523	75.318	101.867	96.326
	1.349	74.673	76.765	66.523	75.318	103.212	97.003
	1.35	74.673	76.765	66.523	75.986	103.212	95.649
	1.351	75.982	77.425	67.851	75.986	103.884	97.003
	1.352	74.673	76.106	67.851	75.986	103.884	97.003
	1.353	75.982	77.425	67.851	75.986	103.212	97.68
	1.354	75.327	77.425	67.851	76.654	104.556	97.003
	1.355	74.673	76.765	67.851	76.654	103.884	98.357
	1.356	75.327	77.425	68.514	77.322	103.884	97.68
	1.357	75.982	76.765	68.514	77.322	104.556	99.034
	1.358	74.673	76.106	68.514	77.99	104.556	98.357
	1.359	75.327	76.765	68.514	77.99	105.901	99.71
	1.36	75.327	76.765	69.842	77.99	106.573	99.71
	1.361	75.327	76.765	69.178	77.99	105.901	99.71
	1.362	75.327	76.765	68.514	78.658	105.229	99.71
	1.363	75.327	78.084	69.842	78.658	106.573	101.064
	1.364	75.327	76.765	69.178	79.326	106.573	100.387
	1.365	75.327	77.425	70.505	79.326	105.229	101.064
	1.366	75.982	76.765	69.842	79.326	105.901	100.387
	1.367	75.327	76.765	69.842	79.994	105.901	101.741
	1.368	75.327	76.765	71.169	79.994	106.573	101.064
	1.369	74.673	76.765	71.169	80.662	107.918	101.741
	1.37	75.327	77.425	70.505	79.994	107.245	103.772
	1.371	75.982	78.084	71.833	80.662	106.573	102.418
	1.372	75.982	77.425	70.505	80.662	107.918	104.448
	1.373	77.292	78.084	71.169	80.662	107.918	102.418
	1.374	75.982	78.743	72.496	81.329	107.245	102.418
	1.375	75.982	78.084	71.833	81.329	107.918	102.418
	1.376	76.637	78.743	72.496	81.329	107.918	104.448
	1.377	76.637	78.084	72.496	81.997	109.262	103.772
	1.378	76.637	78.743	72.496	81.329	107.918	101.741
	1.379	76.637	77.425	73.16	81.997	109.262	104.448
	1.38	76.637	78.084	73.16	81.997	109.262	104.448
	1.381	77.947	78.084	73.824	81.997	109.262	103.772
	1.382	76.637	78.743	73.16	82.665	109.262	103.772
	1.383	76.637	78.743	73.824	81.997	109.262	104.448
	1.384	77.947	78.743	74.488	82.665	109.262	103.772
	1.385	77.292	79.403	73.824	82.665	109.262	103.772
	1.386	77.292	79.403	73.16	82.665	109.935	105.125
	1.387	78.602	80.062	74.488	82.665	109.935	103.772
	1.388	77.292	79.403	74.488	82.665	109.935	104.448
	1.389	77.292	79.403	74.488	82.665	109.935	104.448
	1.39	78.602	79.403	74.488	83.333	109.262	105.125
	1.391	77.947	80.062	75.151	83.333	109.935	101.741
	1.392	77.947	80.062	75.815	83.333	110.607	104.448
	1.393	77.947	80.062	75.151	83.333	109.262	101.741
	1.394	78.602	79.403	75.815	84.001	109.262	103.772
	1.395	79.257	80.062	75.815	84.001	109.935	103.772
	1.396	77.947	80.721	76.479	84.001	109.935	103.772
	1.397	78.602	80.721	76.479	84.001	110.607	102.418
	1.398	78.602	80.721	76.479	84.669	109.935	103.772
	1.399	79.912	81.381	77.142	84.669	111.279	104.448
	1.4	79.912	81.381	76.479	84.669	110.607	102.418
	1.401	79.257	82.04	77.806	84.669	109.935	103.772
	1.402	79.257	81.381	77.806	85.337	111.951	101.741
	1.403	79.257	82.04	77.806	85.337	109.935	102.418
	1.404	79.912	82.04	78.47	85.337	111.279	104.448
	1.405	80.567	81.381	78.47	86.005	111.279	103.772
	1.406	79.912	82.04	78.47	86.005	111.279	102.418
	1.407	80.567	82.04	79.134	86.005	111.279	103.772
	1.408	81.222	83.359	79.797	86.005	111.279	103.772
	1.409	79.912	82.7	79.797	86.005	110.607	104.448
	1.41	81.222	84.018	79.134	86.673	111.951	104.448
	1.411	81.222	83.359	79.797	87.341	111.951	104.448
	1.412	81.877	84.018	79.797	87.341	111.951	104.448
	1.413	81.222	84.018	80.461	86.673	111.951	103.772
	1.414	81.877	84.678	81.125	87.341	111.951	103.772
	1.415	82.532	84.018	80.461	87.341	111.279	103.095
	1.416	82.532	84.678	80.461	88.009	111.279	103.772
	1.417	82.532	84.678	81.125	88.009	111.951	103.095
	1.418	83.187	85.337	81.789	88.009	111.951	103.095
	1.419	82.532	85.337	81.125	88.677	111.951	104.448
	1.42	82.532	84.678	81.125	89.345	111.951	103.095
	1.421	83.187	85.996	81.789	88.677	112.624	103.772
	1.422	83.842	85.337	81.789	88.677	112.624	103.772
	1.423	83.842	85.337	82.452	89.345	111.279	104.448
	1.424	84.497	85.996	82.452	89.345	111.951	104.448
	1.425	85.152	85.337	83.78	90.013	112.624	104.448
	1.426	83.842	85.996	83.116	90.681	112.624	104.448
	1.427	84.497	85.996	83.116	90.013	111.951	103.772
	1.428	85.152	87.974	83.116	90.013	111.951	105.125
	1.429	85.152	87.315	84.443	91.349	111.951	103.772
	1.43	85.807	86.656	83.78	90.681	111.951	104.448
	1.431	87.116	87.974	83.78	90.681	112.624	103.772
	1.432	87.771	89.953	83.116	90.013	113.968	105.125
	1.433	87.116	88.634	86.435	92.017	112.624	104.448
	1.434	86.461	88.634	86.435	92.017	111.951	103.772
	1.435	87.116	88.634	86.435	91.349	112.624	104.448
	1.436	85.152	87.315	87.098	92.685	113.296	104.448
	1.437	85.807	87.315	84.443	92.017	113.296	104.448
	1.438	87.771	89.953	83.78	89.345	113.968	105.125
	1.439	89.081	91.271	86.435	92.685	111.951	103.772
	1.44	87.116	89.293	88.426	92.685	112.624	103.772
	1.441	87.771	89.953	87.762	92.685	112.624	103.772
	1.442	88.426	89.953	87.098	92.017	113.296	105.125
	1.443	86.461	87.974	89.089	93.353	113.296	104.448
	1.444	85.807	87.974	88.426	93.353	114.641	103.772
	1.445	88.426	91.271	83.78	90.681	115.985	107.156
	1.446	91.046	93.25	87.098	93.353	112.624	103.095
	1.447	89.081	91.271	88.426	94.021	111.951	103.095
	1.448	89.081	91.271	88.426	94.021	113.296	103.095
	1.449	89.736	90.612	87.098	92.685	113.968	103.095
	1.45	87.116	87.974	89.753	94.021	113.296	105.802
	1.451	87.116	89.293	90.417	94.021	113.296	104.448
	1.452	89.736	93.25	84.443	91.349	116.657	106.479
	1.453	92.356	95.887	90.417	94.689	113.968	103.772
	1.454	89.736	92.59	90.417	94.689	113.968	105.125
	1.455	89.736	93.25	91.744	94.021	114.641	105.125
	1.456	90.391	92.59	89.089	94.021	115.313	104.448
	1.457	87.771	89.293	91.744	95.357	113.968	104.448
	1.458	87.771	89.953	91.744	96.025	115.313	105.125
	1.459	91.701	96.546	84.443	92.017	118.674	108.509
	1.46	93.666	97.206	91.744	96.025	113.968	104.448
	1.461	91.046	95.228	91.744	95.357	114.641	105.125
	1.462	91.701	95.228	92.408	95.357	115.313	105.125
	1.463	92.356	93.909	90.417	94.689	115.313	105.802
	1.464	89.081	90.612	92.408	96.025	114.641	105.802
	1.465	87.771	89.953	93.072	96.693	113.968	105.802
	1.466	91.701	95.887	86.435	92.017	118.002	109.863
	1.467	96.286	99.184	91.081	95.357	115.313	105.125
	1.468	92.356	94.568	92.408	96.693	115.313	105.125
	1.469	92.356	97.206	93.736	96.693	114.641	105.125
	1.47	93.011	95.887	90.417	94.689	115.985	107.833
	1.471	90.391	90.612	93.072	96.693	114.641	105.125
	1.472	88.426	89.953	93.736	97.361	114.641	105.802
	1.473	91.701	95.228	88.426	93.353	119.346	109.186
	1.474	98.906	103.14	88.426	94.689	114.641	105.125
	1.475	92.356	97.206	93.736	96.693	114.641	105.802
	1.476	93.666	98.525	93.736	96.693	115.313	103.095
	1.477	94.321	97.206	91.081	94.689	116.657	107.156
	1.478	91.701	92.59	93.072	96.693	115.313	106.479
	1.479	88.426	89.293	94.399	98.029	113.968	105.125
	1.48	91.046	93.909	90.417	94.689	118.002	108.509
	1.481	100.87	103.14	86.435	92.685	115.313	105.802
	1.482	94.321	97.206	94.399	96.693	114.641	105.802
	1.483	95.631	99.184	94.399	97.361	113.296	106.479
	1.484	94.321	97.865	91.081	94.021	115.985	107.156
	1.485	93.011	93.909	93.072	96.025	114.641	106.479
	1.486	89.736	89.953	94.399	98.029	112.624	104.448
	1.487	91.046	93.909	90.417	95.357	116.657	109.186
	1.488	101.525	104.459	83.78	92.017	115.985	107.156
	1.489	94.976	98.525	95.063	96.693	113.296	105.802
	1.49	95.631	99.184	95.727	97.361	111.951	105.125
	1.491	94.976	99.843	92.408	94.021	114.641	106.479
	1.492	94.321	97.206	92.408	95.357	113.968	105.802
	1.493	90.391	91.931	95.063	97.361	111.279	104.448
	1.494	91.046	92.59	91.744	96.025	114.641	107.833
	1.495	101.525	106.437	82.452	90.013	116.657	107.833
	1.496	96.286	99.843	94.399	96.693	111.951	104.448
	1.497	96.941	101.822	94.399	96.025	111.279	104.448
	1.498	96.286	101.162	91.744	93.353	113.296	105.802
	1.499	94.976	99.184	89.753	94.021	113.296	105.802
	1.5	91.046	91.931	93.736	96.025	110.607	103.772
	1.501	90.391	92.59	93.072	95.357	112.624	105.802
	1.502	98.906	104.459	81.125	88.677	116.657	109.186
	1.503	100.215	101.162	93.736	96.025	111.279	103.772
	1.504	96.286	100.503	91.744	95.357	110.607	105.125
	1.505	95.631	101.162	93.072	94.689	111.951	105.125
	1.506	95.631	99.843	90.417	92.685	111.951	105.802
	1.507	92.356	93.909	93.072	95.357	110.607	105.125
	1.508	89.736	91.931	94.399	96.025	110.607	105.125
	1.509	96.286	103.14	83.116	88.009	116.657	110.54
	1.51	101.525	105.118	91.081	94.689	109.262	103.772
	1.511	96.941	101.162	91.744	94.689	110.607	105.125
	1.512	96.941	103.14	94.399	94.689	109.935	103.772
	1.513	96.941	102.481	88.426	92.017	111.951	105.802
	1.514	94.321	97.865	91.744	94.021	109.935	105.125
	1.515	91.046	92.59	95.727	96.693	108.59	103.772
	1.516	94.976	99.184	87.098	92.017	114.641	107.156
	1.517	103.49	108.415	86.435	91.349	111.279	105.802
	1.518	97.596	100.503	93.736	95.357	109.935	103.772
	1.519	98.906	103.8	93.736	96.025	109.262	103.772
	1.52	98.251	103.14	89.089	92.017	112.624	105.125
	1.521	96.941	99.184	92.408	94.021	111.279	105.125
	1.522	92.356	93.909	94.399	96.025	107.918	102.418
	1.523	93.666	96.546	91.081	94.689	111.951	107.833
	1.524	104.8	108.415	81.789	89.345	113.968	107.156
	1.525	99.561	103.14	95.063	96.693	109.262	104.448
	1.526	99.561	105.118	93.736	95.357	109.262	102.418
	1.527	99.561	105.118	91.744	93.353	110.607	105.125
	1.528	97.596	103.14	91.744	92.685	111.951	105.802
	1.529	94.321	96.546	94.399	95.357	109.262	103.772
	1.53	91.701	94.568	94.399	96.025	110.607	105.125
	1.531	101.525	107.097	82.452	88.009	116.657	109.863
	1.532	102.835	105.118	93.736	96.025	109.262	102.418
	1.533	100.215	103.14	93.072	94.689	109.262	104.448
	1.534	100.215	105.118	94.399	95.357	109.935	104.448
	1.535	99.561	105.118	90.417	92.685	111.279	106.479
	1.536	94.976	99.184	93.072	94.689	109.262	105.125
	1.537	92.356	95.228	95.727	98.029	108.59	103.772
	1.538	96.941	103.14	87.762	90.681	114.641	109.186
	1.539	105.455	110.394	89.753	93.353	111.279	104.448
	1.54	98.906	102.481	94.399	95.357	110.607	104.448
	1.541	100.87	105.778	95.727	96.025	109.262	102.418
	1.542	99.561	105.118	91.744	92.017	112.624	105.125
	1.543	96.941	101.162	93.072	94.021	109.935	103.772
	1.544	93.011	96.546	95.063	97.361	107.918	102.418
	1.545	93.666	99.184	91.744	94.021	112.624	107.156
	1.546	106.11	112.372	83.78	89.345	113.968	105.802
	1.547	99.561	103.8	96.391	96.025	109.262	103.095
	1.548	100.215	105.778	95.063	96.693	109.262	102.418
	1.549	99.561	105.118	92.408	93.353	110.607	104.448
	1.55	98.251	102.481	91.744	93.353	111.951	104.448
	1.551	93.666	97.865	93.736	96.025	107.918	102.418
	1.552	91.046	95.228	95.727	97.361	108.59	104.448
	1.553	102.18	107.756	83.116	88.009	115.313	108.509
	1.554	104.145	107.097	95.063	96.693	109.262	102.418
	1.555	98.906	105.118	93.736	94.689	108.59	101.741
	1.556	99.561	105.778	95.727	95.357	108.59	101.741
	1.557	98.906	105.778	91.744	92.017	111.951	105.125
	1.558	95.631	101.162	93.736	94.689	109.935	102.418
	1.559	91.701	96.546	97.054	97.361	107.918	103.772
	1.56	95.631	101.162	91.081	92.685	112.624	106.479
	1.561	106.765	113.691	87.098	90.681	111.279	105.802
	1.562	98.906	104.459	95.063	95.357	108.59	102.418
	1.563	100.215	107.097	95.063	96.025	107.918	101.741
	1.564	98.906	106.437	92.408	92.685	109.935	103.772
	1.565	96.941	104.459	93.736	92.685	109.935	103.772
	1.566	93.666	99.184	95.063	96.025	106.573	101.741
	1.567	91.046	98.525	95.727	96.025	108.59	101.741
	1.568	100.87	108.415	83.78	88.009	114.641	105.802
	1.569	103.49	109.734	94.399	95.357	107.918	101.741
	1.57	98.906	107.097	93.736	94.689	107.918	101.064
	1.571	100.87	106.437	95.063	95.357	107.245	102.418
	1.572	98.906	106.437	93.072	92.685	109.935	103.095
	1.573	96.286	103.8	92.408	93.353	109.262	102.418
	1.574	92.356	98.525	95.727	97.361	106.573	100.387
	1.575	93.666	101.822	93.736	94.689	109.262	102.418
	1.576	104.8	113.691	85.107	88.677	111.279	105.125
	1.577	101.525	107.097	96.391	96.025	107.245	101.741
	1.578	100.87	109.075	94.399	96.025	105.901	99.034
	1.579	100.87	107.756	94.399	94.021	109.262	102.418
	1.58	99.561	105.778	93.072	93.353	109.262	102.418
	1.581	95.631	102.481	95.063	96.025	107.245	100.387
	1.582	92.356	99.843	96.391	98.029	107.245	100.387
	1.583	96.286	104.459	92.408	93.353	111.279	103.772
	1.584	106.765	114.35	87.762	92.017	108.59	101.741
	1.585	100.87	107.756	94.399	96.025	107.245	101.064
	1.586	102.18	110.394	95.063	96.693	106.573	99.71
	1.587	100.87	107.756	92.408	94.021	107.918	101.741
	1.588	98.906	106.437	92.408	94.021	108.59	101.064
	1.589	94.321	101.822	95.727	96.693	105.901	99.71
	1.59	93.011	101.822	95.063	96.693	105.901	99.034
	1.591	99.561	107.756	87.098	90.013	111.951	103.772
	1.592	106.765	113.691	89.753	94.021	106.573	99.71
	1.593	100.87	107.756	93.736	94.689	106.573	98.357
	1.594	103.49	109.734	93.736	96.025	105.229	99.034
	1.595	100.87	108.415	91.744	92.685	107.245	101.064
	1.596	99.561	105.778	91.081	93.353	106.573	99.71
	1.597	94.321	102.481	93.736	96.693	104.556	97.003
	1.598	94.976	102.481	93.072	96.025	105.229	99.034
	1.599	101.525	111.053	84.443	88.009	109.262	101.064
	1.6	106.11	113.031	89.753	94.689	105.229	97.68
	1.601	101.525	109.075	89.753	94.689	104.556	97.003
	1.602	102.18	111.053	91.744	94.689	103.884	97.68
	1.603	100.87	108.415	89.089	92.685	105.229	99.034
	1.604	96.286	105.778	89.753	94.021	104.556	98.357
	1.605	94.321	102.481	91.744	96.693	102.54	96.326
	1.606	94.976	103.14	90.417	95.357	103.884	97.003
	1.607	103.49	113.691	81.789	87.341	107.918	99.71
	1.608	104.8	112.372	90.417	95.357	103.212	96.326
	1.609	102.18	111.053	88.426	94.689	103.212	94.973
	1.61	101.525	110.394	88.426	94.021	103.884	96.326
	1.611	100.87	107.756	87.762	92.685	103.884	97.003
	1.612	96.941	105.778	88.426	94.689	103.212	96.326
	1.613	94.321	102.481	91.081	96.693	102.54	95.649
	1.614	96.941	104.459	88.426	94.689	102.54	95.649
	1.615	104.145	114.35	80.461	88.009	106.573	99.71
	1.616	106.11	112.372	88.426	94.689	102.54	94.296
	1.617	102.18	111.712	87.762	94.689	101.867	93.619
	1.618	102.18	110.394	87.762	94.021	103.212	93.619
	1.619	100.215	107.756	87.098	92.685	103.884	96.326
	1.62	96.941	105.118	87.098	94.689	102.54	93.619
	1.621	94.976	101.822	88.426	96.693	101.867	93.619
	1.622	96.941	103.8	87.098	95.357	102.54	94.296
	1.623	104.145	113.031	79.797	88.009	105.901	97.68
	1.624	106.765	111.712	87.762	94.689	102.54	92.265
	1.625	103.49	111.053	85.771	94.689	102.54	92.265
	1.626	102.835	109.734	85.771	94.021	102.54	92.265
	1.627	100.215	106.437	84.443	92.685	104.556	92.942
	1.628	98.251	105.118	83.78	94.021	103.212	92.265
	1.629	96.286	103.14	87.762	96.693	100.523	91.588
	1.63	96.286	104.459	85.107	95.357	101.867	92.942
	1.631	102.835	112.372	79.134	87.341	104.556	95.649
	1.632	106.11	113.031	84.443	93.353	100.523	92.265
	1.633	102.835	110.394	83.78	93.353	100.523	90.235
	1.634	102.835	109.734	84.443	93.353	101.195	89.558
	1.635	99.561	107.097	83.116	92.685	102.54	92.265
	1.636	98.251	105.778	81.789	93.353	102.54	90.912
	1.637	94.976	102.481	83.78	96.025	99.851	90.235
	1.638	96.286	104.459	83.116	94.689	99.851	90.235
	1.639	101.525	109.734	78.47	88.677	104.556	94.296
	1.64	107.42	114.35	79.797	91.349	101.195	90.235
	1.641	102.835	109.734	81.125	92.685	99.851	88.204
	1.642	101.525	109.734	81.125	92.685	100.523	86.85
	1.643	99.561	106.437	80.461	92.017	101.867	88.881
	1.644	96.941	105.118	80.461	93.353	101.867	88.881
	1.645	94.976	102.481	81.789	95.357	99.178	88.204
	1.646	94.976	102.481	81.125	94.689	99.178	87.527
	1.647	98.906	105.778	77.142	90.013	101.195	89.558
	1.648	106.11	114.35	75.815	89.345	101.195	88.881
	1.649	102.18	109.075	79.797	92.017	99.178	84.82
	1.65	101.525	109.075	79.134	92.685	99.178	85.497
	1.651	98.906	105.778	78.47	91.349	99.178	86.85
	1.652	97.596	103.14	79.134	91.349	99.851	88.881
	1.653	95.631	101.822	79.797	94.689	97.834	86.174
	1.654	94.321	100.503	79.134	94.689	97.161	84.82
	1.655	96.941	103.8	78.47	92.017	97.161	86.174
	1.656	105.455	111.712	73.16	86.673	100.523	90.235
	1.657	103.49	108.415	79.134	92.685	97.161	85.497
	1.658	100.87	108.415	77.806	92.685	97.161	85.497
	1.659	98.906	105.778	78.47	92.017	99.178	84.82
	1.66	97.596	103.14	78.47	92.685	98.506	86.85
	1.661	96.941	103.14	78.47	92.685	98.506	85.497
	1.662	94.321	100.503	79.797	94.021	97.161	84.143
	1.663	94.976	103.14	77.806	92.017	96.489	84.82
	1.664	99.561	107.756	75.151	87.341	99.851	86.85
	1.665	105.455	111.712	76.479	90.681	98.506	86.85
	1.666	101.525	107.097	77.142	91.349	97.161	83.466
	1.667	100.215	105.778	77.806	92.017	97.834	84.143
	1.668	96.941	103.8	77.806	91.349	98.506	84.143
	1.669	96.941	102.481	77.142	91.349	98.506	85.497
	1.67	95.631	100.503	78.47	93.353	96.489	83.466
	1.671	94.976	99.843	77.806	92.017	96.489	83.466
	1.672	96.941	103.14	75.815	89.345	98.506	84.143
	1.673	104.145	112.372	71.833	84.669	99.178	88.204
	1.674	102.18	107.097	77.142	91.349	96.489	84.143
	1.675	100.215	105.118	76.479	90.681	96.489	82.113
	1.676	97.596	103.14	76.479	90.013	97.161	83.466
	1.677	96.941	102.481	76.479	90.013	99.178	85.497
	1.678	96.286	101.162	76.479	92.017	95.817	82.79
	1.679	94.321	99.843	77.142	91.349	95.817	82.113
	1.68	94.321	100.503	76.479	90.013	96.489	82.113
	1.681	98.906	105.118	72.496	84.669	98.506	86.85
	1.682	104.145	109.734	73.824	88.677	96.489	85.497
	1.683	100.87	105.118	75.151	90.013	95.817	82.113
	1.684	98.251	104.459	75.815	90.681	97.161	80.082
	1.685	96.286	101.822	75.815	90.013	97.834	83.466
	1.686	94.321	101.162	75.151	89.345	97.834	84.82
	1.687	93.666	98.525	77.142	91.349	95.817	82.113
	1.688	93.666	98.525	75.815	90.681	95.145	82.79
	1.689	95.631	101.162	74.488	88.009	96.489	82.113
	1.69	102.835	109.734	69.842	84.669	98.506	86.174
	1.691	101.525	104.459	75.151	89.345	96.489	82.79
	1.692	98.906	103.8	74.488	90.013	95.817	80.759
	1.693	96.941	101.822	74.488	88.677	95.817	79.405
	1.694	95.631	101.162	75.151	88.677	97.161	83.466
	1.695	94.321	99.843	74.488	90.013	95.817	80.759
	1.696	93.666	98.525	75.151	90.681	95.145	78.729
	1.697	93.666	98.525	73.16	88.677	95.817	80.082
	1.698	98.251	103.14	71.169	84.669	97.161	81.436
	1.699	103.49	107.756	69.842	86.005	95.817	82.79
	1.7	98.251	103.8	73.16	89.345	94.472	79.405
	1.701	98.251	102.481	73.16	90.013	95.145	78.052
	1.702	96.286	101.162	72.496	88.677	95.817	78.729
	1.703	94.321	100.503	72.496	88.677	95.817	79.405
	1.704	94.321	99.184	72.496	89.345	93.8	78.052
	1.705	91.701	97.865	73.16	89.345	93.8	76.021
	1.706	93.666	99.843	70.505	86.673	95.145	76.698
	1.707	99.561	105.118	67.851	81.997	96.489	80.082
	1.708	102.835	106.437	70.505	88.009	93.8	79.405
	1.709	97.596	103.14	71.169	87.341	94.472	74.668
	1.71	96.941	100.503	71.169	86.673	95.145	73.991
	1.711	95.631	99.184	71.169	86.673	95.817	76.021
	1.712	94.321	99.184	70.505	86.005	95.145	77.375
	1.713	93.666	98.525	70.505	88.677	93.8	75.344
	1.714	91.701	97.206	69.842	86.673	93.128	74.668
	1.715	93.666	99.184	69.178	84.669	94.472	73.991
	1.716	99.561	105.118	65.859	80.662	96.489	77.375
	1.717	100.87	104.459	69.178	86.005	94.472	74.668
	1.718	97.596	101.822	69.178	86.005	93.8	72.637
	1.719	96.286	101.162	69.178	86.005	93.8	72.637
	1.72	95.631	98.525	70.505	86.005	95.817	75.344
	1.721	94.976	98.525	69.178	86.005	94.472	75.344
	1.722	91.701	97.865	69.178	87.341	93.128	74.668
	1.723	92.356	97.206	68.514	86.005	92.456	73.314
	1.724	93.666	99.843	68.514	83.333	93.8	73.314
	1.725	99.561	104.459	65.196	79.994	95.817	76.021
	1.726	101.525	103.8	67.851	85.337	93.128	73.314
	1.727	96.941	101.162	69.178	85.337	92.456	71.284
	1.728	95.631	99.843	69.178	84.669	93.8	71.96
	1.729	93.666	98.525	69.178	84.669	95.817	76.021
	1.73	93.011	97.865	68.514	84.001	94.472	74.668
	1.731	92.356	97.865	67.851	85.337	92.456	73.314
	1.732	91.701	97.865	67.187	84.669	91.783	71.96
	1.733	93.666	98.525	67.187	82.665	93.8	72.637
	1.734	98.251	103.14	65.196	79.994	94.472	75.344
	1.735	100.215	103.14	66.523	84.669	93.128	74.668
	1.736	96.286	100.503	67.187	84.001	92.456	71.284
	1.737	94.976	98.525	67.851	84.001	93.8	71.284
	1.738	93.011	97.206	68.514	83.333	93.128	71.96
	1.739	93.666	96.546	67.187	83.333	93.128	73.314
	1.74	91.046	95.228	67.187	84.669	92.456	71.284
	1.741	91.701	96.546	65.196	83.333	92.456	71.284
	1.742	93.666	98.525	65.196	81.997	93.128	71.96
	1.743	96.941	102.481	65.196	79.994	93.8	73.314
	1.744	100.215	103.8	64.532	81.997	91.783	74.668
	1.745	96.941	100.503	66.523	82.665	91.111	71.284
	1.746	94.976	99.184	67.187	83.333	92.456	71.284
	1.747	94.976	98.525	67.187	82.665	93.8	71.96
	1.748	93.666	97.206	66.523	82.665	93.128	73.314
	1.749	93.666	96.546	65.859	84.001	92.456	71.96
	1.75	92.356	97.206	65.196	83.333	91.111	71.284
	1.751	93.666	99.184	64.532	81.997	92.456	72.637
	1.752	96.286	100.503	64.532	81.997	91.783	73.314
	1.753	100.215	103.8	64.532	80.662	92.456	73.314
	1.754	98.906	102.481	65.859	83.333	90.439	72.637
	1.755	96.286	99.843	65.859	84.001	91.783	71.96
	1.756	94.976	98.525	66.523	83.333	93.128	73.314
	1.757	94.321	98.525	67.187	83.333	93.8	75.344
	1.758	94.976	98.525	65.859	82.665	92.456	75.344
	1.759	94.321	98.525	65.859	83.333	91.111	72.637
	1.76	93.666	99.184	65.196	82.665	91.111	73.314
	1.761	95.631	100.503	64.532	81.997	92.456	74.668
	1.762	96.941	101.162	65.196	81.329	91.111	72.637
	1.763	100.215	103.14	63.868	80.662	92.456	75.344
	1.764	98.251	101.162	65.859	82.665	90.439	73.314
	1.765	96.286	100.503	65.196	82.665	92.456	72.637
	1.766	94.321	98.525	66.523	82.665	91.111	72.637
	1.767	94.321	98.525	65.859	82.665	93.128	73.314
	1.768	94.321	98.525	64.532	82.665	91.111	73.314
	1.769	93.011	97.206	64.532	82.665	91.111	74.668
	1.77	93.011	97.865	63.868	81.997	91.783	72.637
	1.771	94.976	99.184	64.532	81.329	92.456	73.314
	1.772	97.596	102.481	63.868	79.994	92.456	75.344
	1.773	98.251	101.162	63.868	81.997	91.111	73.991
	1.774	95.631	99.184	63.868	81.997	91.783	71.96
	1.775	94.976	97.865	64.532	81.997	92.456	72.637
	1.776	92.356	96.546	65.196	82.665	93.128	73.314
	1.777	93.011	96.546	63.868	82.665	93.128	73.991
	1.778	93.011	94.568	63.868	83.333	91.111	71.284
	1.779	91.701	95.228	63.205	82.665	91.111	71.96
	1.78	92.356	96.546	64.532	81.329	93.128	73.314
	1.781	97.596	102.481	62.541	78.658	93.8	76.021
	1.782	97.596	101.162	63.868	81.997	91.783	76.021
	1.783	94.976	99.184	63.868	81.997	91.111	71.284
	1.784	94.321	97.865	65.196	82.665	91.783	71.284
	1.785	93.011	95.228	65.196	81.997	92.456	72.637
	1.786	92.356	95.887	63.205	81.997	91.111	73.314
	1.787	91.701	94.568	63.205	83.333	91.783	72.637
	1.788	90.391	94.568	63.205	82.665	90.439	71.284
	1.789	92.356	96.546	63.205	80.662	92.456	71.96
	1.79	96.941	100.503	61.877	77.99	93.8	74.668
	1.791	96.941	99.843	63.205	81.997	91.783	74.668
	1.792	94.321	98.525	61.877	81.329	91.111	71.284
	1.793	93.011	95.228	64.532	81.997	91.783	70.607
	1.794	91.701	94.568	64.532	81.329	91.783	72.637
	1.795	90.391	94.568	62.541	81.997	91.111	73.314
	1.796	89.736	93.25	62.541	82.665	91.783	71.284
	1.797	89.736	93.25	63.205	82.665	90.439	69.93
	1.798	91.701	95.228	64.532	80.662	91.783	70.607
	1.799	94.321	99.184	63.205	78.658	92.456	74.668
	1.8	96.286	99.184	62.541	80.662	91.111	76.021
	1.801	93.011	97.206	62.541	81.329	90.439	71.284
	1.802	92.356	95.228	63.868	81.997	91.783	69.93
	1.803	90.391	93.25	65.196	81.997	92.456	73.314
	1.804	89.736	92.59	64.532	82.665	91.783	73.314
	1.805	89.081	91.931	63.205	82.665	91.111	70.607
	1.806	89.081	91.931	63.868	82.665	91.111	70.607
	1.807	89.736	92.59	64.532	81.997	91.111	72.637
	1.808	92.356	95.887	64.532	80.662	93.128	73.991
	1.809	96.941	99.843	63.205	79.994	93.128	76.021
	1.81	92.356	96.546	64.532	82.665	91.111	73.991
	1.811	93.666	95.887	65.196	82.665	91.783	71.284
	1.812	90.391	93.25	66.523	82.665	92.456	72.637
	1.813	89.736	93.25	66.523	83.333	93.8	76.021
	1.814	90.391	92.59	64.532	83.333	93.128	75.344
	1.815	87.771	91.931	65.859	84.669	92.456	74.668
	1.816	89.081	93.25	65.859	84.001	92.456	73.314
	1.817	90.391	95.228	66.523	82.665	93.128	75.344
	1.818	96.286	100.503	65.196	80.662	94.472	77.375
	1.819	94.976	98.525	65.859	84.001	91.111	76.021
	1.82	94.321	96.546	66.523	84.001	92.456	72.637
	1.821	91.701	95.228	67.851	84.669	93.8	75.344
	1.822	91.046	94.568	67.851	84.669	94.472	75.344
	1.823	89.081	92.59	67.187	84.669	93.8	76.698
	1.824	89.736	92.59	67.187	86.005	93.128	76.021
	1.825	90.391	92.59	67.187	85.337	92.456	73.314
	1.826	89.736	93.25	67.851	84.669	93.8	74.668
	1.827	93.666	97.206	67.851	83.333	93.8	76.698
	1.828	96.941	99.843	66.523	84.001	93.8	79.405
	1.829	94.321	97.206	67.851	85.337	92.456	76.021
	1.83	93.011	96.546	68.514	86.005	93.8	74.668
	1.831	91.701	93.25	69.842	85.337	93.8	76.698
	1.832	90.391	92.59	69.178	86.005	95.145	77.375
	1.833	89.736	93.25	68.514	86.005	94.472	77.375
	1.834	89.081	91.931	68.514	86.673	93.128	76.021
	1.835	89.736	93.25	68.514	86.005	93.8	74.668
	1.836	90.391	95.887	69.178	84.669	93.8	76.698
	1.837	95.631	99.843	67.851	82.665	95.817	78.729
	1.838	94.976	98.525	69.178	86.673	93.128	79.405
	1.839	93.011	96.546	69.842	86.673	93.128	76.021
	1.84	91.701	93.25	71.169	86.673	95.145	76.021
	1.841	89.736	91.931	70.505	87.341	95.817	78.052
	1.842	89.081	92.59	69.842	86.673	95.145	78.729
	1.843	89.081	92.59	70.505	87.341	94.472	76.698
	1.844	88.426	91.271	70.505	86.673	93.8	76.698
	1.845	89.081	92.59	70.505	86.005	94.472	76.698
	1.846	90.391	95.887	70.505	85.337	94.472	78.729
	1.847	95.631	99.184	69.178	84.669	94.472	81.436
	1.848	93.666	96.546	70.505	87.341	93.128	78.052
	1.849	91.046	95.228	71.833	87.341	94.472	76.698
	1.85	89.736	93.25	72.496	87.341	95.145	77.375
	1.851	89.081	91.931	72.496	87.341	95.145	79.405
	1.852	88.426	92.59	71.169	87.341	95.817	78.052
	1.853	87.771	91.271	72.496	88.009	94.472	77.375
	1.854	88.426	91.931	71.833	88.009	94.472	76.698
	1.855	89.081	93.25	72.496	87.341	95.145	78.052
	1.856	90.391	95.228	72.496	86.005	95.817	80.759
	1.857	95.631	99.184	71.169	87.341	95.145	80.082
	1.858	91.046	95.228	73.824	88.677	93.8	77.375
	1.859	91.046	93.25	74.488	89.345	95.145	77.375
	1.86	88.426	91.931	75.151	88.677	96.489	80.082
	1.861	89.081	91.271	74.488	89.345	96.489	80.082
	1.862	88.426	91.931	73.824	89.345	95.145	80.759
	1.863	87.771	91.931	73.824	90.013	94.472	78.052
	1.864	87.771	91.271	75.151	89.345	94.472	79.405
	1.865	89.081	93.25	75.151	88.009	95.817	79.405
	1.866	91.046	95.228	75.151	88.009	96.489	82.113
	1.867	93.666	97.865	75.151	89.345	97.161	82.79
	1.868	91.046	95.228	75.815	90.013	95.817	80.082
	1.869	89.736	92.59	76.479	90.681	95.817	80.759
	1.87	89.081	91.931	77.142	90.681	97.161	82.79
	1.871	88.426	91.271	77.142	91.349	98.506	82.79
	1.872	88.426	91.931	76.479	91.349	96.489	83.466
	1.873	87.116	91.271	77.142	92.017	96.489	82.113
	1.874	88.426	91.271	77.806	90.681	96.489	82.113
	1.875	88.426	91.931	77.142	90.681	96.489	83.466
	1.876	90.391	94.568	77.806	90.681	98.506	84.143
	1.877	93.666	97.206	77.142	91.349	97.161	85.497
	1.878	89.736	93.25	78.47	92.685	97.161	82.79
	1.879	90.391	92.59	79.134	92.685	97.834	82.113
	1.88	89.081	91.271	79.134	92.017	98.506	84.82
	1.881	87.771	90.612	79.797	92.685	98.506	85.497
	1.882	87.771	91.271	79.134	93.353	97.834	84.82
	1.883	87.771	89.953	79.134	93.353	98.506	84.143
	1.884	87.771	91.271	79.797	93.353	97.834	83.466
	1.885	87.771	91.271	79.797	92.017	99.178	85.497
	1.886	89.081	92.59	79.797	92.685	98.506	86.85
	1.887	92.356	95.887	79.134	92.017	99.178	87.527
	1.888	91.046	93.25	80.461	94.689	98.506	86.85
	1.889	89.081	92.59	80.461	94.689	99.178	85.497
	1.89	87.771	91.271	81.125	94.689	100.523	86.85
	1.891	87.116	90.612	81.789	94.689	100.523	87.527
	1.892	87.771	90.612	81.125	95.357	99.851	87.527
	1.893	86.461	89.293	81.789	95.357	99.178	86.174
	1.894	87.771	89.293	81.125	95.357	99.851	87.527
	1.895	87.116	90.612	81.789	94.689	100.523	88.204
	1.896	88.426	93.25	81.125	94.021	99.851	88.881
	1.897	91.046	95.887	81.789	94.689	100.523	90.235
	1.898	90.391	93.25	83.116	96.025	99.851	88.881
	1.899	88.426	91.931	83.116	96.693	101.195	88.881
	1.9	88.426	90.612	85.107	96.025	101.195	90.235
	1.901	87.771	89.953	83.116	96.693	101.867	90.912
	1.902	87.116	89.953	84.443	97.361	101.867	89.558
	1.903	85.152	89.293	85.107	97.361	101.195	89.558
	1.904	86.461	90.612	83.78	96.693	101.867	90.912
	1.905	88.426	91.931	83.78	96.025	101.867	91.588
	1.906	89.736	93.25	84.443	95.357	102.54	92.942
	1.907	91.046	95.887	86.435	96.693	102.54	92.942
	1.908	89.736	91.931	88.426	98.029	101.867	90.912
	1.909	88.426	91.271	89.089	98.029	103.212	90.912
	1.91	87.771	91.271	88.426	98.029	102.54	92.265
	1.911	87.771	89.293	89.753	98.697	103.212	92.942
	1.912	85.807	89.953	89.089	99.365	101.867	92.265
	1.913	86.461	89.953	89.753	98.697	103.212	92.265
	1.914	87.116	91.271	89.089	98.029	103.212	93.619
	1.915	88.426	94.568	89.089	97.361	105.229	93.619
	1.916	91.701	97.206	89.753	97.361	105.229	94.973
	1.917	89.736	95.887	91.081	98.697	103.884	93.619
	1.918	89.081	93.25	92.408	99.365	104.556	94.296
	1.919	87.771	92.59	93.736	99.365	105.229	94.973
	1.92	87.771	91.271	93.072	100.033	105.229	95.649
	1.921	87.116	90.612	94.399	100.7	104.556	94.296
	1.922	88.426	89.953	93.736	100.7	105.901	96.326
	1.923	87.116	90.612	94.399	100.033	105.901	96.326
	1.924	88.426	93.25	93.736	98.697	106.573	97.68
	1.925	89.736	96.546	93.736	98.697	107.245	97.68
	1.926	91.046	97.206	95.063	99.365	107.245	97.68
	1.927	90.391	94.568	96.391	100.7	107.245	97.003
	1.928	89.081	92.59	97.054	100.7	106.573	97.68
	1.929	87.116	91.271	97.718	101.368	107.245	98.357
	1.93	87.116	89.953	97.718	102.036	107.245	97.68
	1.931	87.116	89.953	98.382	101.368	106.573	99.034
	1.932	88.426	90.612	97.718	101.368	107.918	98.357
	1.933	88.426	92.59	97.054	100.7	107.918	100.387
	1.934	89.736	95.228	97.718	100.7	107.918	99.034
	1.935	91.046	96.546	97.718	100.033	108.59	100.387
	1.936	90.391	95.887	99.045	101.368	108.59	100.387
	1.937	89.736	94.568	99.709	102.036	108.59	100.387
	1.938	88.426	92.59	101.037	102.704	108.59	100.387
	1.939	87.771	91.931	101.7	102.704	108.59	101.064
	1.94	87.116	91.271	101.7	102.704	109.262	101.064
	1.941	87.771	91.931	101.037	102.704	109.262	100.387
	1.942	89.081	94.568	100.373	102.036	109.935	101.741
	1.943	89.736	95.887	100.373	102.036	109.262	101.741
	1.944	90.391	95.887	101.037	102.704	109.262	102.418
	1.945	89.736	96.546	101.7	102.704	109.262	102.418
	1.946	89.081	94.568	103.028	104.04	109.935	102.418
	1.947	88.426	92.59	103.692	104.04	109.935	102.418
	1.948	88.426	92.59	103.692	104.04	109.935	104.448
	1.949	89.081	92.59	103.692	104.04	110.607	104.448
	1.95	89.736	93.25	103.028	104.04	109.935	105.125
	1.951	89.081	95.228	103.028	104.04	109.935	104.448
	1.952	90.391	95.887	104.355	104.04	109.935	105.125
	1.953	89.736	96.546	104.355	104.04	110.607	105.802
	1.954	89.736	95.887	104.355	104.04	110.607	105.802
	1.955	88.426	94.568	105.683	105.376	111.279	107.156
	1.956	88.426	93.25	105.683	104.708	111.279	106.479
	1.957	89.081	94.568	106.347	105.376	110.607	105.125
	1.958	89.081	94.568	106.347	104.708	111.279	106.479
	1.959	89.736	94.568	106.347	104.708	111.279	107.833
	1.96	89.736	95.887	105.683	104.708	110.607	107.156
	1.961	89.736	95.887	106.347	104.708	110.607	107.833
	1.962	89.736	95.887	107.674	105.376	111.279	107.833
	1.963	89.736	95.887	106.347	104.708	111.279	108.509
	1.964	89.736	95.887	107.674	104.708	111.951	109.186
	1.965	89.081	94.568	107.674	104.708	111.279	109.863
	1.966	89.736	95.228	107.674	106.044	111.279	109.186
	1.967	89.736	94.568	108.338	104.708	111.279	109.863
	1.968	89.736	95.228	108.338	104.708	111.279	109.863
	1.969	89.081	95.887	107.674	105.376	111.279	109.186
	1.97	89.736	95.887	108.338	105.376	111.951	109.186
	1.971	89.736	96.546	108.338	105.376	111.951	110.54
	1.972	89.081	96.546	108.338	105.376	111.951	109.863
	1.973	90.391	97.206	108.338	105.376	111.951	111.217
	1.974	89.736	96.546	109.002	104.708	111.951	109.186
	1.975	90.391	96.546	109.002	106.044	112.624	111.217
	1.976	90.391	96.546	109.002	106.044	111.279	109.863
	1.977	90.391	96.546	109.002	105.376	111.951	110.54
	1.978	90.391	97.206	109.002	106.044	111.951	110.54
	1.979	91.046	96.546	109.665	105.376	111.279	110.54
	1.98	89.736	98.525	109.002	105.376	111.951	110.54
	1.981	90.391	97.865	109.002	105.376	111.951	111.217
	1.982	91.701	97.865	109.002	105.376	112.624	111.217
	1.983	92.356	97.206	109.002	106.044	111.951	111.894
	1.984	91.701	97.865	109.002	105.376	112.624	113.248
	1.985	91.701	97.865	109.665	105.376	112.624	112.571
	1.986	90.391	97.865	109.665	105.376	111.951	111.894
	1.987	91.701	97.865	109.665	105.376	112.624	111.894
	1.988	91.701	97.206	109.665	106.044	112.624	111.217
	1.989	91.046	98.525	109.002	106.044	111.279	111.894
	1.99	91.701	97.206	109.665	105.376	111.279	112.571
	1.991	91.701	97.865	109.665	106.044	111.951	111.894
	1.992	91.701	98.525	109.665	105.376	111.279	112.571
	1.993	91.701	98.525	109.665	106.044	111.279	113.248
	1.994	91.046	97.865	109.665	105.376	112.624	111.217
	1.995	91.701	98.525	110.329	106.044	110.607	112.571
	1.996	91.701	98.525	110.329	106.044	111.951	111.894
	1.997	91.701	99.184	109.002	105.376	112.624	112.571
[truncated: 8,058 more rows]

## Sheet: Fig. 4c
Fig. 4c
	Time (s)	1	2	3	4	5	6
	0	0.55948	-0.36788	0.07605	0.10658	0.78405	-0.34953
	0.001	-0.08109	-0.32541	-0.54927	0.09507	0.74055	-1.55759
	0.002	0.58943	-0.28143	0.15406	0.0842	0.0249	-0.0528
	0.003	-0.05307	-0.2439	0.18489	0.07169	1.32775	-0.60134
	0.004	-0.0438	-0.21308	0.20569	0.05719	-0.05822	0.1811
	0.005	0.61907	-0.18637	0.22114	0.04251	0.5748	0.27125
	0.006	0.62444	-0.16596	-0.43508	0.02704	-0.13374	-1.01545
	0.007	-0.68	0.514	0.23461	0.01159	0.50188	-0.94996
	0.008	-0.01911	0.53357	0.24149	-0.00361	0.46589	-0.20927
	0.009	-0.67017	0.54784	-0.42166	-0.68746	0.43195	-0.16488
	0.01	-0.01262	-0.10211	0.23584	0.6323	0.39973	0.54098
	0.011	-0.66445	-0.75053	0.23204	0.61676	0.36819	-0.10496
	0.012	-1.31577	-0.08069	0.22962	-0.06607	0.33752	0.60436
	0.013	0.65281	-0.73027	-0.43679	0.5875	-0.36388	-0.72252
	0.014	0.00177	-0.72121	-0.43955	-0.09425	1.62483	0.65735
	0.015	0.00432	-0.05781	-0.44786	-0.10809	0.25396	-0.011
	0.016	0.66037	-0.05841	0.20088	-0.122	0.23068	0.6562
	0.017	0.66117	-0.06106	0.84905	0.53265	-0.46272	-0.03819
	0.018	0.66134	-0.72582	-0.4968	0.51973	0.19015	-0.06705
	0.019	-0.64803	-0.72842	1.47848	0.50559	0.16779	0.595
	0.02	0.00831	-0.72702	0.1389	-0.17783	-0.53034	-0.07966
	0.021	0.66454	-0.06637	0.7915	0.47418	0.11471	-0.07502
	0.022	0.666	-0.72166	0.1181	0.45717	0.08539	0.61625
	0.023	0.01235	0.60008	-0.55485	-0.22768	-0.61515	-0.04931
	0.024	0.01353	1.26058	0.09737	-0.24432	0.02932	-0.04186
	0.025	0.01503	0.60492	0.08867	0.40631	-8.3694e-05	-0.70268
	0.026	-0.63823	-0.05049	0.08155	-0.27954	-0.70271	0.67372
	0.027	-0.63757	0.60962	-0.59311	-0.29694	-0.05825	0.00278
	0.028	-0.63804	-0.05483	-0.6094	0.35408	-0.08269	-0.68473
	0.029	0.01598	-0.06147	0.03531	0.33726	-0.10566	0.65144
	0.03	0.66915	-0.07175	0.0135	-0.34719	-0.79808	-0.73335
	0.031	0.66736	-0.08153	-0.00748	0.30395	0.5258	-0.08359
	0.032	0.66569	0.56946	-0.69032	-0.38134	-0.1692	-0.78322
	0.033	-0.64659	0.55796	0.61455	0.26952	-0.18955	1.21689
	0.034	0.00572	0.54489	0.59113	0.25237	-0.20896	-0.8496
	0.035	-0.65066	-0.12324	-0.09322	-0.43185	-0.22803	-0.19756
	0.036	-0.65063	-0.12614	0.55359	0.22105	-0.24651	0.4651
	0.037	0.00515	-0.12621	-0.12582	-0.46151	0.40839	-0.22014
	0.038	0.66213	-0.12168	0.52573	0.19278	-0.28241	-0.21829
	0.039	0.00918	-0.11708	-0.15109	0.17953	-0.97092	0.45885
	0.04	0.01125	-0.11253	-0.16432	0.16671	0.35886	-0.21992
	0.041	0.01435	-0.76314	-0.17527	0.15481	-0.32861	-0.21414
	0.042	-0.63673	-0.09278	0.47945	-0.52423	0.3309	-0.20309
	0.043	-0.63295	-0.08197	-0.19404	0.13273	0.31798	-0.87004
	0.044	0.02575	-0.07148	-0.20352	-0.54629	-0.36742	-0.18326
	0.045	-0.6253	-0.06011	0.45152	0.1111	-0.37895	0.50486
	0.046	-0.6213	-0.04864	-0.2213	-0.56728	0.2833	0.51603
	0.047	0.03861	0.62615	-0.22805	0.0912	0.27342	-0.82026
	0.048	0.04449	0.6445	-0.89561	0.08263	0.26448	0.55841
	0.049	0.05077	-0.65477	-0.23619	0.74253	-0.41667	-0.0911
	0.05	0.05764	0.02613	-0.90132	0.06706	1.59304	0.61778
	0.051	-0.59132	0.04457	0.42068	0.05976	-0.42917	-0.03803
	0.052	-0.58631	0.71884	-0.25169	0.05253	0.24082	0.64768
	0.053	-0.58148	0.07217	0.40296	0.04574	-0.43353	0.65224
	0.054	1.38775	0.08294	-0.27259	0.03924	-0.43285	-0.02867
	0.055	1.3921	0.09395	-0.28407	0.03324	0.24215	0.64379
	0.056	0.08662	0.10544	0.36868	-0.64023	0.24544	-0.71476
	0.057	0.74559	0.11456	0.35545	0.02261	0.25073	-0.05011
	0.058	0.74916	0.12187	-0.32331	-0.65018	0.25789	-0.06871
	0.059	0.0986	0.13226	0.32799	0.01396	0.26617	-0.08118
	0.06	0.75891	0.14576	0.31735	0.01106	0.27561	-0.08753
	0.061	0.10957	-0.49864	0.30735	0.00889	0.95853	-0.09274
	0.062	0.11591	-0.48173	0.29887	0.00759	-0.37424	-0.09381
	0.063	0.12199	-0.46611	0.28922	0.00681	0.98499	-0.77705
	0.064	0.78275	-0.45203	-0.38577	0.00653	-0.34374	0.5649
	0.065	-0.52109	-0.4367	-0.39603	0.00706	1.01916	0.55415
	0.066	0.14027	-1.07993	-0.40616	0.00834	-0.30616	0.5426
	0.067	-0.50927	-0.40813	0.91177	0.67571	-0.29171	-0.82106
	0.068	0.15026	0.26067	-0.42601	-0.66304	-0.28322	-0.82779
	0.069	0.15423	0.26848	0.2281	0.00128	-0.94927	0.51963
	0.07	0.15734	0.27339	-0.44585	-0.00408	-0.27589	0.51416
	0.071	0.16038	0.27801	0.20867	-0.00951	-0.94714	-0.84406
	0.072	-0.49161	-0.37661	-0.46437	0.65305	-0.27483	0.50679
	0.073	-0.48931	0.94438	0.19083	-0.02188	-0.2788	0.50557
	0.074	0.16743	0.28449	0.18237	-0.03	-0.9583	1.18334
	0.075	-1.14086	0.28415	0.17358	-0.0375	0.38088	-0.17244
	0.076	0.17078	0.28318	-0.49963	-0.71244	-0.29635	0.50004
	0.077	-0.48283	-0.37781	0.15518	-0.05152	0.37187	-0.85894
	0.078	-0.48157	-0.38054	0.14583	-0.05831	1.03976	1.16549
	0.079	0.17406	0.2735	0.13665	0.60167	0.36012	-0.8708
	0.08	0.17401	-0.39278	-0.53631	-0.07567	-0.99639	-0.87451
	0.081	0.17361	-0.40147	0.11863	-0.08527	-0.33674	-0.20202
	0.082	0.82775	0.24708	0.10955	-0.09549	0.99407	0.47033
	0.083	0.17244	-0.42075	-0.56268	-0.10441	0.31065	0.46651
	0.084	-0.48218	0.23142	0.75799	-0.11173	0.30275	-0.21366
	0.085	-1.1367	0.2247	-0.5768	-0.11864	0.29543	-0.21614
	0.086	0.17417	0.21906	0.0812	-0.12457	0.29004	-1.57173
	0.087	0.17492	0.21273	0.73942	-0.13039	0.28458	0.45751
	0.088	-0.4795	0.20555	0.06983	-0.13619	-0.39419	0.45556
	0.089	0.17642	0.19926	0.06495	0.52697	-0.39803	-0.22284
	0.09	-0.47741	0.1935	0.06065	0.52292	0.94467	-0.90092
	0.091	-0.47686	0.18547	0.05648	0.51787	-0.40566	-0.22435
	0.092	0.83306	0.17516	-0.61153	-0.15621	-0.41408	-0.22401
	0.093	0.8327	-0.49533	0.04878	0.50544	-0.42366	1.1308
	0.094	0.17686	0.15033	0.0453	-0.16962	0.23746	0.45519
	0.095	-0.47883	-0.52179	0.04246	-0.17609	-0.44647	0.45719
	0.096	0.17568	0.12445	0.04028	-0.18187	0.21676	-0.21722
	0.097	0.17488	0.11043	0.03848	-0.18798	0.2056	-0.89093
	0.098	-1.13607	0.75562	0.03717	0.47387	0.19377	-0.88693
	0.099	-0.48039	-0.57378	0.69867	-0.20015	-0.48933	-0.2083
	0.1	-0.47795	0.0796	-0.63321	-0.20614	-0.49774	0.46768
	0.101	0.83551	-0.58237	0.69039	-0.21196	0.16792	-0.21151
	0.102	0.18549	0.07779	0.02099	-0.21761	0.16226	-0.21576
	0.103	0.84587	0.0797	-0.64851	-0.2234	0.15628	-0.22025
	0.104	0.19661	-0.57673	0.67394	-0.22934	-0.52304	0.4521
	0.105	0.85873	-0.57046	-0.66055	-0.23524	0.81684	0.44561
	0.106	-0.44296	-0.56113	-0.66781	0.42682	-0.53248	0.43763
	0.107	0.22043	-0.5519	-0.01054	-0.2469	0.13623	-0.92368
	0.108	-1.08104	0.1164	-0.01674	-0.25235	-0.54093	-0.25338
	0.109	-0.41695	-0.53205	-0.02295	0.41029	0.1282	0.41669
	0.11	0.24745	-0.52095	-0.02887	0.40508	-0.54855	1.08706
	0.111	0.25812	0.15248	-0.03552	0.39994	-0.55126	-0.95204
	0.112	-1.03985	0.83046	0.62102	-0.27315	0.12013	-0.28473
	0.113	-0.37213	-0.46891	-0.05049	0.38992	0.11904	0.38225
	0.114	0.29653	-0.44695	0.60569	-0.28288	1.46271	-0.9825
	0.115	0.3097	0.23213	-0.06542	-0.28801	0.11663	2.39294
	0.116	-0.3328	0.24976	-0.73567	-0.96149	0.11252	1.03087
	0.117	0.33488	0.26745	-0.0777	0.36888	0.10772	-0.33091
	0.118	-0.96267	0.284	-0.74721	1.03097	0.77353	-1.01484
	0.119	-0.29476	0.30146	0.57539	0.35708	-0.57773	-0.34472
	0.12	0.37368	0.32003	0.57007	-0.31679	-0.58397	0.32535
	0.121	1.04195	0.3376	-0.09872	-0.32288	0.08151	0.99631
	0.122	0.40019	0.35461	0.56095	-0.32915	0.07297	0.99099
	0.123	-0.24031	0.37485	-0.10792	0.33269	0.73741	-0.36947
	0.124	-0.22454	-0.26061	-0.11337	-0.34137	0.7308	-0.37708
	0.125	-0.20801	0.42366	-0.11893	0.32056	0.05236	0.29195
	0.126	-0.1904	0.45162	-0.12487	0.31455	-0.62643	-0.39383
	0.127	0.48235	0.47949	-0.79447	-0.35962	0.0399	-0.40209
	0.128	0.50019	0.50711	0.52833	0.30201	-0.64074	-0.40971
	0.129	0.51885	0.53666	-0.14104	0.29563	-0.64821	0.93625
	0.13	1.84814	-0.09149	0.51759	-0.37883	-0.65586	-1.1029
	0.131	0.55512	-0.06583	0.5129	0.28314	-0.66247	0.24491
	0.132	-0.08543	0.61323	0.5089	0.2776	-1.33982	0.24079
	0.133	0.58274	-0.02869	-0.8226	0.27229	0.6723	0.91499
	0.134	-0.06122	0.64258	-0.16144	-0.40066	0.66825	-0.43992
	0.135	-0.70543	0.65431	0.49987	0.26251	-0.00739	-1.11737
	0.136	-0.69484	0.00661	-0.83068	0.25778	0.66133	0.23662
	0.137	-0.03113	0.01371	0.49533	0.25341	0.65898	0.23828
	0.138	-0.02397	0.6764	-0.17019	-0.41864	-0.68752	-0.43563
	0.139	0.63851	0.02158	-0.83553	0.2452	0.65555	-0.43223
	0.14	-0.0088	0.68503	-0.17264	-0.42706	-0.01884	0.24859
	0.141	-0.00157	-0.62966	0.49054	-0.43124	-0.02109	0.25321
	0.142	0.00559	-0.62662	-0.17404	0.23256	-0.02351	0.25838
	0.143	0.66611	-0.62729	0.48992	0.22865	0.64681	0.26515
	0.144	-0.64014	-0.63192	-0.17356	-0.44292	-0.02604	-1.75742
	0.145	-0.63707	0.02083	0.49134	0.22158	-0.02678	-0.39399
	0.146	-0.63505	-0.64687	0.49268	0.21825	-0.02719	-0.38331
	0.147	-1.28681	0.00625	-0.17017	0.21483	-0.02763	-0.37312
	0.148	0.02797	-0.6551	-0.1693	-0.45674	-0.02821	-0.36366
	0.149	0.03292	0.00195	-0.16834	0.20773	-0.02859	1.00012
	0.15	0.0387	-0.65707	-0.16748	0.20415	-0.02891	-0.34429
	0.151	-0.61078	0.00128	-0.16636	-0.46737	0.6429	-0.33399
	0.152	0.04937	-0.000250208	0.49903	-0.47082	-0.02914	-0.32291
	0.153	-0.59972	-0.65902	-0.16364	-0.47433	-0.02915	0.36509
	0.154	0.06174	-0.65754	0.50171	0.19013	-0.70215	2.40718
	0.155	0.06666	-0.65955	-0.16039	0.18684	-0.70155	0.38892
	0.156	0.07001	-0.66511	-0.15793	0.1838	-0.02735	-0.27368
	0.157	-0.58235	-0.01325	-0.81912	0.1809	-0.02581	2.44977
	0.158	0.07406	-0.02317	-0.15183	0.1782	0.64823	-0.91834
	0.159	0.07576	-0.6914	-0.14847	0.1755	-0.02159	0.45286
	0.16	0.07785	-0.04073	-0.14505	-0.4952	0.65269	-0.2067
	0.161	0.73413	-0.05084	0.52274	0.17025	-0.68961	-0.86511
	0.162	0.07994	0.59702	0.5268	-0.5002	-0.01359	0.50836
	0.163	0.08007	0.58752	-0.13473	-0.50318	-0.01178	-0.15391
	0.164	0.07935	-0.07938	-0.134	-0.50674	-0.01131	-0.14442
	0.165	0.07812	-0.08637	-0.13421	0.1574	-0.0115	-0.81467
	0.166	0.07628	0.56722	0.52812	-0.51496	-0.01279	-0.8123
	0.167	-0.58135	0.56121	-0.13788	-0.5194	0.65778	-0.81082
	0.168	0.72526	-0.10442	-0.80416	0.14407	0.65624	0.54386
	0.169	0.06608	-0.10998	0.52021	0.13911	0.65371	-0.81346
	0.17	0.06106	-0.11489	-0.14855	0.13378	0.65038	-0.82013
	0.171	0.05578	-0.12009	-0.81723	-0.53952	-0.02476	-1.50341
	0.172	0.05027	0.53355	0.50614	0.12319	-0.02776	-0.83245
	0.173	1.35421	-0.13078	-0.16294	0.78576	-0.70399	0.51429
	0.174	-0.61726	0.52274	-0.83218	0.11228	-0.03422	0.50665
	0.175	0.03049	-0.14083	0.48938	0.10641	-0.0383	-0.85852
	0.176	0.67743	0.51456	-0.18236	0.76811	0.6287	-0.87348
	0.177	0.01384	-0.14774	-0.19067	0.09363	-0.72163	0.46397
	0.178	-0.65037	0.50853	-0.19981	0.08689	-0.05449	0.44507
	0.179	0.64952	0.50355	0.45564	0.08035	-0.73276	1.10503
	0.18	-0.01649	0.49599	0.44787	0.07409	-0.73727	1.09046
	0.181	0.62666	-0.17161	0.44001	0.06782	-0.06873	0.39877
	0.182	-0.6961	-0.18207	0.43248	0.06168	-0.07278	1.06219
	0.183	-0.05457	-0.19289	-0.23939	0.72344	-0.74997	-0.30627
	0.184	-0.72375	-0.20396	-0.24768	0.04906	1.26265	0.35518
	0.185	-0.08381	-0.21675	0.40832	0.0428	-0.08536	1.01764
	0.186	-0.75473	0.42803	0.40047	0.0366	0.5829	1.00368
	0.187	-0.11645	0.41464	-0.27256	0.03002	-0.09363	0.30937
	0.188	0.52101	-0.25693	0.38123	0.02305	-0.09896	0.28865
	0.189	-0.15238	-0.26957	-0.29363	0.01588	-0.10465	-1.08784
	0.19	-0.17159	-0.94075	0.35853	-0.6596	-0.78396	-0.43611
	0.191	-0.84674	-0.29519	-0.31735	0.66891	-0.11715	0.21569
	0.192	0.44216	-0.31	0.3348	-0.67455	-0.12316	1.54475
	0.193	-0.23484	-0.32487	-0.34178	-0.01423	-0.80258	0.16381
	0.194	-0.25777	-0.34021	-0.35488	-0.02208	-0.13625	0.13551
	0.195	0.37859	0.30644	-0.367	-0.03018	-0.816	-0.56492
	0.196	-0.29022	0.29757	0.2859	-0.03858	-0.14989	-0.58311
	0.197	-0.30167	-0.36871	0.27527	-0.04718	0.51513	-0.59853
	0.198	-0.30925	0.28563	0.26553	-0.05601	-0.16393	0.06755
	0.199	0.33904	0.28191	0.25564	0.6029	0.50071	-0.62
	0.2	-0.32192	-0.37995	0.24556	-0.07443	-0.85196	-0.63027
	0.201	0.33075	-0.38016	-0.42781	-0.08403	1.1572	0.71735
	0.202	0.33152	0.28098	0.22732	-0.09392	-0.19485	-0.6399
	0.203	0.33159	0.28252	0.21814	-0.10394	0.46897	-0.6437
	0.204	0.33108	0.28349	-1.11928	-0.11407	-0.21132	-0.64784
	0.205	-0.32348	0.28517	-0.46468	-0.12441	0.45221	0.703
	0.206	0.98704	-0.37213	0.18975	-0.13492	0.44358	0.70001
	0.207	0.33572	0.29086	-0.48324	-0.1457	-0.23723	0.70042
	0.208	0.34283	0.29735	0.17239	-0.15677	0.42577	0.7045
	0.209	-0.30383	-0.35435	0.16415	-0.16805	-0.25539	-1.32098
	0.21	-0.29352	0.31333	-0.50779	-0.17956	-0.26471	0.04076
	0.211	-0.28479	-0.33746	0.14729	0.47666	0.39748	-0.63135
	0.212	0.37683	-0.33005	-0.52679	-0.20336	0.38716	0.04701
	0.213	-0.92643	0.33684	0.12672	0.45234	0.37647	-0.62916
	0.214	0.38941	-0.31434	0.11544	-0.22823	0.36532	0.04666
	0.215	0.39594	-0.30587	0.76801	-0.24104	0.3539	-0.63104
	0.216	-0.25166	-0.29663	0.75648	0.4139	-0.32978	-0.63103
	0.217	-0.90012	0.37152	-0.5838	-0.26743	-0.3419	-0.63287
	0.218	0.4159	-0.27827	0.0673	-0.28103	-0.35442	0.71796
	0.219	-0.23015	-0.26697	0.0549	0.37308	0.30485	2.07197
	0.22	-0.2182	0.40549	0.04298	-0.3091	-0.38009	0.04424
	0.221	-0.2047	0.42023	0.69511	0.34442	0.27869	-1.30512
	0.222	0.46622	-0.22223	-0.64446	-0.33835	-0.40678	0.05602
	0.223	0.4821	0.45372	0.00745	0.31459	-0.42066	0.73935
	0.224	0.49779	0.471	0.65879	0.29923	0.23702	0.06765
	0.225	0.51523	0.48973	-0.68181	0.28356	0.8944	0.0745
	0.226	0.5339	0.50962	-0.69453	0.26758	-0.46458	0.75917
	0.227	-0.76193	-0.13358	0.62085	-0.41525	0.19365	0.08671
	0.228	-1.40759	-0.12229	-0.71955	0.23919	0.18125	0.08801
	0.229	0.56421	-0.11322	0.596	-0.44175	0.16946	0.08739
	0.23	0.56686	-0.10789	0.5836	0.21432	0.15874	0.08378
	0.231	-0.08586	-0.10297	-0.09274	0.20258	-0.52379	0.08008
	0.232	-0.08386	-0.09837	0.55896	0.19099	0.13785	0.75334
	0.233	-0.08544	0.56193	0.54679	-0.48765	0.12849	-0.60684
	0.234	0.56509	1.22053	-0.12926	0.17052	-1.22501	-0.61493
	0.235	-0.09387	0.55981	0.52241	-1.17556	-0.56083	0.73099
	0.236	-0.0975	0.55963	-0.81821	0.15016	0.10205	0.72274
	0.237	-0.10202	0.55871	-0.16693	0.14008	0.76513	0.03674
	0.238	-0.10669	-0.10118	-0.17983	0.12998	0.75612	-0.64962
	0.239	-0.11448	-0.10491	0.47133	0.1207	0.07598	0.01584
	0.24	0.52937	-0.11172	-0.86941	0.11231	-0.60324	0.67896
	0.241	-0.13807	-0.11958	0.44572	-0.56379	0.06181	0.66397
	0.242	0.50246	-0.12919	0.4328	0.0966	0.05535	-0.0296
	0.243	-0.16444	-0.13661	0.4199	0.08849	0.04835	1.98693
	0.244	0.48184	-0.14126	-0.92101	0.07973	-0.63132	-0.733
	0.245	-0.83641	-0.14554	-0.26991	0.07095	0.03296	-0.74447
	0.246	-0.84286	-1.4673	-0.94679	0.06185	0.02491	-0.75442
	0.247	0.46026	-0.1514	-0.29573	0.72088	0.01698	-0.76473
	0.248	-0.20225	-0.81403	0.35527	-0.62391	-0.6628	-0.09855
	0.249	-0.8631	-0.81622	0.34226	0.03501	0.00109	-0.10802
	0.25	-0.21273	-0.81735	-0.33478	0.02571	0.66475	-0.79352
	0.251	0.43475	-0.82107	-0.34779	0.01717	-0.01482	-0.12714
	0.252	0.42428	-0.16842	-0.36078	0.0094	-0.0216	-0.8169
	0.253	-0.24243	-0.17589	0.95322	0.002	-0.70002	-0.15354
	0.254	-0.2564	-0.18538	-0.38676	-0.00479	0.63818	-0.84584
	0.255	-0.26962	-0.19425	-0.39974	-0.01165	-0.71172	-0.18349
	0.256	0.37309	-0.20233	0.25129	0.64937	0.62625	-0.87433
	0.257	-0.29559	-0.21167	0.23834	-0.02519	0.62063	-1.56614
	0.258	-0.31	0.4373	0.2254	-0.69948	0.61529	-0.22741
	0.259	0.3332	0.43021	0.2133	-0.03789	-0.06219	0.43692
	0.26	-0.3309	0.42618	-0.46187	0.6236	-0.06776	1.78096
	0.261	0.31661	0.42395	0.1915	0.61708	-0.07336	1.77265
	0.262	0.31162	0.4245	0.18166	-0.05756	0.59293	-0.26417
	0.263	0.30665	-0.23374	0.17214	-0.06394	-0.75654	-0.26968
	0.264	0.30166	0.42617	0.16294	-0.07008	0.58225	-0.95191
	0.265	0.2987	0.42941	-0.5095	-0.07621	-0.09497	0.39897
	0.266	-0.35769	-0.22451	0.80975	-0.08229	-0.10013	0.39756
	0.267	-0.35909	0.43957	-0.52491	-0.0882	-0.10514	1.75032
	0.268	0.29468	0.44479	0.13155	-0.09399	-0.11002	-0.28164
	0.269	0.29406	-0.20824	0.78737	-0.09963	-0.11477	0.3952
	0.27	-0.36126	0.45707	0.11742	-0.10511	0.55264	-0.28149
	0.271	-0.35975	0.46548	0.11119	-0.11056	-0.12393	-0.27923
	0.272	-0.35631	0.47611	0.10573	-0.11599	-0.12847	-0.27491
	0.273	0.30308	-0.17121	0.10069	-0.12131	-0.13291	-0.2695
	0.274	0.30879	-0.15803	0.0962	-0.12656	-0.13728	-0.26264
	0.275	0.31267	-0.14658	-0.57232	-0.13127	0.53088	-0.93411
	0.276	0.31432	0.52173	0.08705	-0.13539	-0.14437	-0.25326
	0.277	-0.33946	-0.12824	-0.58132	-0.13917	0.52473	-0.24948
	0.278	-0.33958	-0.77943	0.0784	-0.14246	-0.1497	0.43043
	0.279	0.31559	-0.11219	0.07448	0.52248	-0.82388	1.11089
	0.28	0.31617	-0.10341	0.07095	-0.14836	-0.15385	0.43802
	0.281	-0.33943	-0.09569	-0.59646	0.51727	-0.15536	-0.23559
	0.282	-0.99591	-1.40773	0.06431	-0.15268	-0.15644	0.44434
	0.283	0.3144	-0.07974	0.06181	-0.15456	-0.82945	-0.22777
	0.284	-0.33848	-0.72771	-0.60393	-0.15636	0.51361	0.45607
	0.285	0.31936	-0.05676	0.05885	0.51006	-0.8311	-0.21308
	0.286	0.97859	0.61579	-0.6057	-0.15939	0.51232	0.47336
	0.287	0.32723	0.62889	0.05802	-0.16042	-0.15985	-0.19437
	0.288	-0.97986	-0.01758	0.058	0.50698	-0.15958	0.49161
	0.289	-0.32114	-0.00405	0.05855	-0.16139	-0.15907	-0.17531
	0.29	0.33795	0.66904	0.72259	-0.16146	0.51373	-0.16453
	0.291	0.34101	0.67966	0.72207	-0.16306	-0.15896	-0.15693
	0.292	0.34308	0.68657	0.05681	0.50158	0.51064	-0.82975
	0.293	-0.31051	0.03234	-0.61027	-0.1706	0.50744	0.52655
	0.294	-0.31012	0.03384	0.04924	-0.84417	-0.1691	1.87989
	0.295	1.00042	0.69376	0.0446	0.48591	0.49801	-0.82918
	0.296	0.34611	0.03515	0.03985	0.47965	-0.17919	-0.15359
	0.297	0.34605	-0.62633	0.03384	0.47209	-0.18566	-0.8346
	0.298	0.34546	0.02779	0.02679	-0.20462	-0.86524	-0.84074
	0.299	-0.3102	0.02285	0.02008	-0.21307	0.47144	-0.84672
	0.3	0.34399	0.01769	0.01365	0.44671	-0.20764	0.50134
	0.301	-0.96706	-0.64751	0.66997	-0.22986	0.45695	-0.18239
	0.302	-0.31326	-0.65426	0.000362858	-0.23847	1.12152	0.48758
	0.303	0.33984	-0.00463	-0.00733	-0.24821	0.44099	-0.19877
	0.304	0.99223	-0.67578	-0.01619	0.4088	-0.24075	0.46639
	0.305	-0.32079	-0.03031	-0.02542	-0.27063	-0.92291	-0.22354
	0.306	-0.32434	-0.70474	-0.03529	-0.28276	-0.26174	-0.91507
	0.307	-0.32688	-0.71869	-0.04428	-0.29443	0.39989	-0.251
	0.308	0.32675	-0.73072	-0.05217	-0.30544	-0.28181	0.4151
	0.309	0.32573	0.57517	-0.05989	-0.31655	-0.29161	1.75833
	0.31	-0.32951	-0.09504	-0.06699	-0.32742	0.37084	-0.28238
	0.311	-0.32979	0.55198	-0.07418	-0.33857	-0.31096	0.3844
	0.312	-0.98519	0.53908	-0.08154	0.31795	-0.32108	1.72752
	0.313	-0.32989	-0.13207	-0.08831	0.3067	-0.33095	-0.99041
	0.314	0.32594	-0.14379	-0.75864	0.29557	0.33131	1.70828
	0.315	-0.32894	-0.15808	-0.10195	0.28339	0.32055	-1.01126
	0.316	-0.32951	0.48401	-0.11026	0.27013	-0.36325	-0.34807
	0.317	-0.3303	0.46572	-0.11897	0.25628	-0.3756	-1.03997
	0.318	0.3234	0.44529	-0.12843	-0.42645	0.28321	0.29731
	0.319	-0.98748	0.4249	0.52536	0.22677	0.26998	-1.07312
	0.32	0.97712	0.4047	-0.1465	0.212	0.25677	-1.08915
	0.321	-0.9885	0.38297	0.50717	0.19656	-0.42907	0.24761
	0.322	0.32085	0.36019	0.49759	0.18065	0.22864	-1.1244
	0.323	0.97343	-0.31836	-0.17304	0.16727	0.21522	-0.46393
	0.324	0.31398	-0.33443	-0.17858	0.15666	0.20274	2.22804
	0.325	-1.00153	0.31029	-0.18291	-0.52048	-0.48132	-1.17021
	0.326	0.95637	-0.35999	0.47759	0.14072	0.17943	0.17093
	0.327	-0.36148	-0.37114	-0.18753	0.13436	0.16805	0.15778
	0.328	-0.37005	-0.38226	0.47369	0.12839	0.15652	0.14431
	0.329	-0.38023	0.26819	-0.18946	0.12451	0.81762	1.48588
	0.33	-0.39188	0.26165	-0.85226	-1.2136	-0.53682	-0.55683
	0.331	0.25149	0.25467	0.47601	0.12011	-0.54752	0.10816
	0.332	0.89489	0.24738	-0.84957	0.11774	0.78557	0.09596
	0.333	0.22765	0.24067	-0.18353	0.11601	0.10268	0.08385
	0.334	0.21511	-0.42502	-0.18116	-0.5535	-0.58035	0.07162
	0.335	0.85612	-0.42947	0.48567	0.78285	0.75314	1.41428
	0.336	0.18557	0.22747	0.49106	0.11719	0.0712	-1.30412
	0.337	0.16932	0.22631	-0.16576	0.12038	-0.61063	-1.31422
	0.338	0.15207	0.22659	-0.15852	0.12481	-0.62018	-1.32378
	0.339	-0.52026	-0.43429	-0.15201	-0.53979	-0.63058	1.37307
	0.34	-0.53751	0.22022	-0.14645	0.13024	0.03002	1.36005
	0.341	0.75468	0.21521	0.5222	-0.5357	0.69027	-0.68463
	0.342	0.08157	-0.45036	0.52744	-0.53428	-0.66616	-0.69958
	0.343	0.06281	-0.45672	-0.12987	0.13558	-0.00671	1.31628
	0.344	-0.61165	-0.46273	-0.12363	0.13801	0.65267	-0.05296
	0.345	-0.6314	-0.47016	-0.78175	-0.52814	-0.0326	-0.06938
	0.346	-0.65152	0.18032	-0.11203	-0.52665	-0.0464	-0.76378
	0.347	0.63697	0.1739	0.5581	0.1446	-0.05976	-0.10337
	0.348	-0.04095	-0.48941	0.56668	0.81764	-0.74468	-0.79616
	0.349	-0.06486	0.1661	0.57605	0.15559	-0.08555	1.21914
	0.35	-0.09002	-0.49479	-0.07639	0.16298	-0.09813	1.20396
	0.351	-0.11573	0.1616	-0.0658	0.17029	0.56084	-0.84304
	0.352	-0.14197	0.81811	-0.05526	0.17741	0.54732	-0.18294
	0.353	0.48571	0.15556	-0.04387	0.18555	-0.13814	-0.87673
	0.354	0.45745	0.15343	0.63114	0.19436	0.52031	2.4903
	0.355	0.43248	0.15068	-0.02088	0.20237	-0.16414	-0.2318
	0.356	-0.24385	-0.51159	-0.675	0.20957	0.49668	1.1093
	0.357	-0.26342	0.80374	-0.00161	0.21641	0.48611	-0.25659
	0.358	-0.93501	0.13942	0.00682	0.2225	1.14952	-0.94383
	0.359	0.3588	0.13549	0.01546	0.22899	-0.87667	-0.27637
	0.36	-0.31208	0.13194	0.02434	0.23589	-0.88547	1.06874
	0.361	0.32973	0.12806	0.03247	-0.42571	-0.22128	-0.29245
	0.362	-0.33624	-0.53495	0.04008	0.24842	-0.90018	-0.9751
	0.363	0.30717	0.11999	-0.61599	0.2549	-0.23525	-0.98107
	0.364	0.29507	0.77581	0.05621	-0.40633	0.42953	-0.31035
	0.365	0.93857	0.11161	0.72739	0.26856	0.42263	1.03789
	0.366	0.272	0.10738	0.07274	-0.39229	-0.25621	0.35522
	0.367	0.26276	0.10286	-0.58353	0.28248	-0.26217	-0.32597
	0.368	0.25604	-0.56097	0.08753	0.28881	0.40482	0.34845
	0.369	-0.40485	-0.56597	0.09443	-0.37287	1.07316	0.34645
	0.37	-1.06432	0.08778	-0.56301	-0.36671	-0.27595	0.34536
	0.371	-1.07044	0.08368	0.77167	-0.35926	-0.28012	-1.00983
	0.372	-0.42367	-0.57815	0.78066	-0.35035	0.38753	-1.01131
	0.373	0.87788	0.0786	-0.53689	-0.34078	-0.28855	-0.33535
	0.374	0.21332	0.07732	0.13746	0.33786	-0.29256	-0.33625
	0.375	0.20408	0.07623	-0.51604	0.34884	0.37575	-0.33664
	0.376	0.85031	-0.58371	0.15856	-0.30791	-0.29959	-0.33646
	0.377	0.18549	-0.58376	-0.49401	-0.29564	0.36913	-0.33615
	0.378	0.17491	-0.58309	0.18212	-0.2825	-0.97802	1.01836
	0.379	-0.48853	0.0763	0.19368	0.39832	-0.30835	-1.01075
	0.38	-0.4948	0.07642	-0.45933	-0.25717	1.03516	1.02355
	0.381	0.1549	0.07666	0.21561	-0.24449	0.36122	1.02776
	0.382	-0.5037	0.73679	0.22617	-0.23194	0.36099	-0.32081
	0.383	-0.50769	0.0776	-0.4267	-0.21861	-0.98298	1.03903
	0.384	0.1428	0.07915	0.91206	-0.20444	-0.31073	-0.98575
	0.385	0.13941	0.08084	-0.40328	-0.19011	-0.30987	-0.3015
	0.386	-0.51833	-0.57613	-0.39149	0.49259	0.3635	1.0606
	0.387	0.13268	-0.57452	-1.04391	0.50641	-0.98027	-0.28932
	0.388	-0.52756	0.74555	-0.36863	0.51916	0.3627	-0.28969
	0.389	0.12152	0.08655	0.30663	-0.13643	0.36111	-0.29233
	0.39	0.76941	-0.57174	-0.34622	-0.12474	0.35851	0.37837
	0.391	0.10761	0.08798	0.9918	-0.11323	0.35593	0.37137
	0.392	0.75616	0.08872	-0.32427	-0.76985	-0.31858	0.36377
	0.393	-0.56115	-0.56986	-0.31356	-0.09123	-0.32197	-0.32417
	0.394	0.74098	0.08929	-0.96706	0.58674	-0.32604	0.33909
	0.395	0.07833	0.08993	-0.29229	0.59718	0.34227	-0.35118
	0.396	0.07081	0.09107	0.38276	-0.05991	-0.3331	-0.36408
	0.397	0.06323	-0.56664	-0.27015	-0.04902	-0.33653	-1.05491
	0.398	-0.59925	0.09399	0.4051	-0.03789	-0.33978	-0.39192
	0.399	0.04757	-0.56357	1.07919	-0.02737	1.00124	0.26815
	0.4	0.03863	-0.56237	0.42709	-0.01754	0.32349	-0.42892
	0.401	0.02945	0.098	-0.22595	-0.00776	0.31857	-0.45021
	0.402	0.01984	0.09942	0.44899	0.66977	0.31328	-0.47338
	0.403	0.01169	-0.55785	-0.20413	0.01162	0.30887	0.85912
	0.404	-0.64978	-0.55575	0.47069	0.02191	-0.36648	-1.1912
	0.405	-0.6556	0.10552	1.14443	0.03222	0.30247	0.82048
	0.406	-0.00524	0.76804	-0.17193	0.04272	-0.3719	0.12519
	0.407	0.64533	0.11075	0.50271	0.05321	-1.04619	0.78329
	0.408	-0.66896	0.77364	-0.15067	-0.60435	0.29555	-0.5904
	0.409	-0.01714	0.11682	-0.80411	0.07431	-0.37806	0.06787
	0.41	0.6356	0.12028	-0.12961	0.08513	0.29286	0.04975
	0.411	-0.02228	0.78366	0.54477	-0.57256	-0.38083	0.70593
	0.412	-0.02578	0.12696	-0.10898	0.10521	0.28886	0.00533
	0.413	-0.02927	0.79034	-0.09884	0.11475	0.2864	1.33337
	0.414	-0.03313	0.13372	-0.08881	0.12387	0.28351	-0.72381
	0.415	-0.03618	0.79731	-0.74288	0.13304	-0.39097	0.6032
	0.416	-0.03836	0.14116	0.59496	-0.52571	0.27901	0.57655
	0.417	0.61447	0.80506	-0.05934	0.15124	0.27681	0.54835
	0.418	-0.04244	0.14907	-0.04976	0.15999	0.27461	0.51914
	0.419	-0.04548	0.15187	-0.03912	0.17041	0.27347	-0.86024
	0.42	-0.04987	0.81329	-0.69128	-0.48535	-0.39858	0.47248
	0.421	-0.05479	0.814	-0.67882	-0.47211	-0.3979	0.45341
	0.422	-0.06064	0.8136	-0.00139	-0.45734	0.2758	-0.9161
	0.423	-0.72185	-0.50619	-0.65169	-0.44219	-0.39423	0.42271
	0.424	-0.07336	-0.50735	-0.63775	0.24128	-0.39202	-0.94626
	0.425	-0.08087	0.14941	0.04109	-0.40986	0.28309	0.39585
	0.426	0.56573	0.80621	-0.6073	-0.39182	0.28694	0.38642
	0.427	1.21276	0.14307	0.07224	0.29419	-0.38098	0.37666
	0.428	-0.10478	0.79997	0.75172	-0.35579	-0.37662	0.36672
	0.429	-0.76747	-0.52252	0.76748	-0.33729	-0.37181	0.35761
	0.43	0.535	-0.52617	-0.54466	0.34942	-0.36667	0.3487
	0.431	-0.78336	-0.5308	0.13598	-0.29865	-0.3607	-1.6885
	0.432	0.51738	-0.53649	0.15345	0.39059	0.31814	0.3392
	0.433	-0.80205	-0.54264	-0.49273	-0.25557	-0.34646	0.33708
	0.434	0.49812	-0.54946	0.85361	0.4351	-0.3384	-1.01723
	0.435	-0.16652	-0.55609	0.20763	0.45722	-0.33062	-1.01973
	0.436	-0.17581	-0.56238	-0.43877	0.47859	0.34876	1.00504
	0.437	-0.18524	-0.56891	-0.4211	0.50006	0.3563	-1.03056
	0.438	-0.19461	-0.57541	0.26042	0.52121	0.36371	-0.36068
	0.439	0.45089	0.07672	0.27814	-0.12529	0.37148	-0.36737
	0.44	-0.21379	-0.58956	0.29611	0.56462	1.05267	0.97956
	0.441	0.43163	-0.59684	0.31393	-0.08175	0.38777	-1.05791
	0.442	-0.2329	0.0548	-0.33233	0.60774	-0.27609	-1.06637
	0.443	-0.24312	-0.61251	0.35013	-0.03764	0.40488	0.95772
	0.444	-0.25407	0.03719	-0.2947	-0.68186	1.0877	-0.39859
	0.445	-0.2654	-0.63171	0.38886	0.01054	-0.24695	-1.07778
	0.446	0.37769	0.01655	0.40901	0.70389	0.43611	-1.07795
	0.447	1.0207	-0.65341	1.75618	0.06125	-0.2247	0.9513
	0.448	-0.30134	-0.00556	0.44933	0.08656	-0.21343	0.94979
	0.449	-0.31383	-0.01739	0.46992	0.11254	-0.8736	0.27356
	0.45	0.98333	-0.02977	-0.17319	0.139	-0.18935	0.95002
	0.451	0.9746	-0.69884	0.50923	0.16167	-0.1798	0.27542
	0.452	0.31539	-0.04736	-0.13906	0.18019	-0.8452	0.27801
	0.453	-0.3413	-0.05358	-0.12484	0.86441	1.17679	0.28128
	0.454	-0.33921	0.60231	-0.11292	0.20912	0.5063	0.96135
	0.455	0.31902	0.59854	-0.10158	0.22092	-0.16378	0.96659
	0.456	0.32329	0.59505	-0.09079	0.23191	-0.1624	0.97297
	0.457	0.33111	-0.06654	-0.08211	0.23965	0.50869	-1.04955
	0.458	-0.31301	0.59346	-0.07525	-0.42338	-0.16617	0.98913
	0.459	-0.30212	0.59315	-0.73236	0.24962	-0.16892	-1.03189
	0.46	0.36389	-0.06739	-0.72552	-0.41347	0.50037	1.00733
	0.461	0.37623	0.59257	0.60854	0.25825	-0.17513	-0.3357
	0.462	-0.26578	-0.06741	-0.04976	-0.40658	0.49307	-0.32519
	0.463	0.40539	-0.06573	-0.04597	-0.40634	0.4872	-1.66762
	0.464	-0.23003	0.59775	-1.37122	-0.40924	-0.19289	-0.97792
	0.465	-0.20884	-0.05811	0.62056	-0.41362	-0.20196	-0.28754
	0.466	-0.84042	0.60709	-0.044	0.24793	-0.21246	-0.95035
	0.467	-0.81793	-0.04879	0.62015	0.2426	0.44994	1.09526
	0.468	0.51316	-0.04605	-0.04271	0.23883	-0.23043	-0.91772
	0.469	-0.12016	-0.04338	-0.70583	-1.10132	-0.23901	-0.22244
	0.47	-0.75384	0.61857	-0.04062	0.23106	-1.59111	1.15023
	0.471	0.57862	-0.03917	0.62394	-0.44155	-0.25584	0.49489
	0.472	-0.70764	-0.03651	-0.04024	0.22071	-0.26531	-0.16046
	0.473	-0.02916	-0.0345	-0.04016	-0.4526	-0.27439	-0.81447
	0.474	-0.66063	-0.03295	-0.70402	-0.4578	0.38871	-0.79021
	0.475	0.02095	0.63014	-0.70574	-0.46586	0.37781	0.58912
	0.476	0.70566	-0.0252	-0.04536	-0.47683	-0.97913	-0.73844
	0.477	0.08224	-0.6788	-0.05009	-0.48949	-0.99321	-0.71084
	0.478	-1.19356	-0.67217	-0.0564	0.16342	0.33501	0.6719
	0.479	-0.50388	-0.00674	-0.72692	-0.51998	0.3191	1.37801
	0.48	0.18613	-0.6596	-0.06957	0.13245	0.30316	-0.62048
	0.481	0.8782	0.00637	-0.07745	-0.55299	-0.38606	0.7663
	0.482	0.26184	-0.64514	-0.08624	-0.57182	-0.40421	0.8004
	0.483	-0.35967	0.01937	-0.08519	-0.57969	-0.41396	-0.52406
	0.484	0.97818	0.02279	-0.07334	-0.57553	0.25748	-0.49969
	0.485	-0.9618	0.02505	-0.7195	0.1032	0.26201	-0.47767
	0.486	-0.94148	0.68547	-0.02858	0.12405	0.27428	-0.45972
	0.487	-0.2666	0.02574	-1.326	0.1475	-0.38334	2.26454
	0.488	-0.24702	0.02592	0.03302	-0.49467	0.30496	0.92824
	0.489	0.4234	0.68452	0.07351	-0.4595	0.32844	-1.08987
	0.49	0.43545	0.02187	-0.54267	0.25166	0.35807	-1.08016
	0.491	-0.20665	0.01934	0.16915	-0.37346	0.38762	-0.39234
	0.492	-0.19308	0.01686	0.21722	-0.33055	0.41731	0.97347
	0.493	-0.18043	0.01393	-1.05853	0.38364	-0.2224	-0.36946
	0.494	0.48725	0.01087	0.32123	0.43124	-0.86091	-0.35815
	0.495	0.4963	0.00641	0.38165	-0.18077	-0.82096	-0.35009
	0.496	-0.15355	0.000474937	-0.21376	0.55219	0.56989	1.00844
	0.497	-0.14977	0.6539	0.5227	0.62124	-0.72405	-0.34207
	0.498	-0.14826	-0.01362	1.26453	0.02808	0.00251	-0.34046
	0.499	0.51122	-0.67898	0.01197	0.09963	0.05475	-1.01379
	0.5	0.51939	-0.0249	0.7479	0.16658	0.10367	-0.33044
	0.501	-0.12689	-0.0296	0.82114	0.23455	0.1535	0.35308
	0.502	-0.77111	-0.03349	0.22943	0.30089	-0.46974	-0.31607
	0.503	-0.10576	-0.69661	-0.3586	0.36986	0.25314	-0.30866
	0.504	1.21391	0.61796	0.38244	0.44192	0.3065	1.05213
	0.505	-0.0845	-0.04574	0.45976	-0.15539	0.35897	1.06021
	0.506	0.5835	0.6111	0.53709	-0.0852	-0.26079	-0.9618
	0.507	0.59314	-0.05338	-0.04118	-0.00697	1.14168	0.39827
	0.508	-0.05565	-0.71821	0.05109	0.74747	-0.80953	-0.27568
	0.509	0.60412	-0.06561	0.14782	0.83856	-0.06909	-0.27401
	0.51	-0.04876	-0.07305	0.2509	0.93647	1.34865	1.07931
	0.511	-0.04581	-0.08017	1.01806	1.03506	0.75105	1.07902
	0.512	0.61319	-0.08688	-0.20404	0.46594	0.15384	-0.95169
	0.513	-0.69447	-0.09424	0.56979	1.23797	0.90466	1.07798
	0.514	-0.03802	-0.10194	1.3464	0.67781	0.98651	-0.95534
	0.515	-0.03499	-0.10927	0.12064	0.10775	-0.28472	1.07779
	0.516	-0.68543	-0.11628	0.20834	0.86296	-0.22183	-0.94631
	0.517	0.63004	-0.12309	0.95327	0.27692	0.50814	1.77021
	0.518	-0.01795	-0.12951	0.35887	-0.31818	-0.1142	-0.24613
	0.519	-1.32149	0.52377	0.42747	0.42272	0.60698	1.79801
	0.52	-0.66061	-0.14323	0.49535	0.49587	-0.68907	-0.21748
	0.521	0.00129	-0.15005	0.55326	-0.10671	0.69765	-0.87639
	0.522	0.66381	-0.8158	-0.7249	-0.71431	0.06159	-0.85542
	0.523	0.01614	0.49638	-0.67301	0.01419	0.09916	-0.83469
	0.524	0.0234	-0.17046	-0.61952	0.07737	0.13799	1.21696
	0.525	1.34073	-0.17735	0.09575	0.13928	0.84735	0.56165
	0.526	0.69298	-0.1843	-0.5169	-0.46526	0.8849	0.58369
	0.527	-0.60893	0.46891	-0.47421	-0.4094	0.2442	-0.06814
	0.528	-0.59993	-0.19772	-0.44086	0.30631	0.26876	-0.71661
	0.529	-0.5906	0.45571	-1.07381	-0.9822	-1.054	0.66736
	0.53	0.07428	0.44924	0.94184	-0.27167	0.98139	-0.65455
	0.531	0.08202	0.44199	-0.35434	-0.88995	-1.01148	-0.62483
	0.532	0.08732	0.43386	-0.3136	-0.16354	0.36471	0.07892
	0.533	-0.56337	0.42531	-0.2715	-0.77101	-0.94776	-0.57166
	0.534	0.09416	0.41609	-0.22439	-0.03714	-0.91111	-0.54688
	0.535	-0.55865	0.4067	-0.84128	-0.63934	-0.20297	-1.19852
	0.536	0.09829	-0.26284	-0.79676	-0.5741	-0.16777	-0.4954
	0.537	-0.55641	0.387	-0.08457	-0.50385	-1.47274	0.20623
	0.538	0.09752	0.37632	-0.03193	-0.42967	-0.75879	1.58382
	0.539	0.75221	0.36579	0.01268	-1.02951	-0.05063	-0.42067
	0.54	0.09764	0.3554	-1.27789	-0.29948	-1.36434	-0.39118
	0.541	0.09796	-0.3151	-0.58086	-0.23945	-1.33633	-1.03737
	0.542	0.75369	-0.98457	0.10887	-0.18391	-1.31277	-1.00423
	0.543	0.09819	-0.33652	-0.52533	-0.79356	-0.61533	0.3823
	0.544	0.09634	-1.00698	-0.49394	-0.7319	0.08442	-0.93997
	0.545	-0.56062	-1.01858	-0.46646	-0.67262	0.10952	0.44724
	0.546	0.09193	-1.03042	0.22193	0.05391	-0.53862	-0.19573
	0.547	0.09374	-1.03874	-1.07571	-0.55798	-1.18656	-0.16508
	0.548	-1.20958	-1.0431	-0.37852	-0.50509	-0.49074	-0.13797
	0.549	0.76447	0.27364	-0.34302	0.2145	0.20517	-0.11291
	0.55	0.12231	0.27458	0.35932	-0.40386	-0.44256	0.58594
	0.551	-0.51851	-0.38334	0.39747	0.3114	-0.41997	0.60755
	0.552	0.15191	0.2798	0.43435	0.35637	1.61797	-0.04804
	0.553	-0.48393	0.28605	-0.18916	0.39862	0.29345	-0.02934
	0.554	0.84855	0.29504	-0.14805	0.438	0.31305	0.6642
	0.555	-0.43953	0.30392	-0.10729	0.47776	0.33253	0.00377
	0.556	0.2369	0.31276	-0.06657	0.51804	0.35207	-0.65679
	0.557	-0.39551	0.32274	0.63744	0.5571	1.71599	0.71277
	0.558	-0.37266	0.33323	0.01536	-0.07225	0.38953	0.05092
	0.559	0.96346	-0.3135	0.0585	-0.03607	0.40756	-0.61338
	0.56	0.33811	0.36276	0.10398	0.6654	1.09804	0.75072
	0.561	0.36911	0.38037	0.81339	0.69783	-0.22979	0.08256
	0.562	1.05717	-0.91912	0.1983	0.72872	0.45903	-0.58735
	0.563	-0.22046	0.41889	-0.42282	0.08911	1.14572	0.09869
	0.564	-0.84424	-0.22299	0.94129	0.11508	1.15605	0.11017
	0.565	-0.15732	0.45581	0.97615	0.13869	-0.8527	-0.55508
	0.566	-0.12553	0.47459	0.34388	0.82769	-0.17532	0.81202
	0.567	0.56229	-0.16559	0.37394	0.17896	-0.17116	0.82459
	0.568	-0.71371	-0.8036	0.40358	-0.47154	-0.16814	0.15946
	0.569	-0.02484	0.53641	0.4294	0.87955	-0.1678	0.8495
	0.57	-0.64585	0.55766	0.45207	-0.44364	-0.16982	-1.16765
	0.571	-0.60883	0.58159	0.47677	0.23479	-0.1724	-0.47922
	0.572	-0.56872	-0.05176	0.50345	0.24272	-0.17559	0.20676
	0.573	0.12825	0.63661	-0.13395	0.24828	-0.18009	0.2146
	0.574	1.48281	0.00731	-0.10618	0.25139	1.15952	0.22049
	0.575	0.21797	0.69863	-0.08119	-0.41612	0.47872	0.22681
	0.576	0.26357	0.07047	-0.05926	0.24972	-0.20361	0.2337
	0.577	0.31126	0.10421	0.62658	0.24489	-0.88738	0.23932
	0.578	0.3606	0.13947	-0.01655	0.23733	-0.22896	0.9212
	0.579	-0.2517	-0.48911	0.00392	-0.43198	0.43485	0.2509
	0.58	-0.21628	0.19499	0.68838	-0.42618	0.43289	-0.41753
	0.581	-1.49457	0.21748	0.04388	-0.41755	-0.9105	0.26907
	0.582	0.49608	0.23558	-0.60134	-0.4035	0.43879	0.28041
	0.583	-0.13416	0.25327	-0.58293	0.27878	0.44485	-0.38545
	0.584	-0.11015	0.27068	0.76302	-0.37496	0.4515	-0.37454
	0.585	-0.74658	0.9442	-0.54742	0.31223	0.4626	-0.36229
	0.586	-0.0775	0.29455	-0.5302	0.33537	-0.19455	0.32795
	0.587	0.59245	0.30583	-0.51485	-0.31201	-0.18156	-0.33603
	0.588	-1.35695	0.31786	0.16253	-0.29376	-0.84231	-0.3231
	0.589	-0.03276	-0.3299	-0.48928	0.39271	-0.15851	-0.30992
	0.59	0.63625	-0.97753	-0.47868	-0.25811	-0.14745	0.38026
	0.591	-0.6645	-0.96952	0.19521	-0.23698	-0.13272	0.39461
	0.592	-0.00536	-0.96515	-0.45953	-0.21147	0.55806	0.41021
	0.593	0.65184	-0.30297	-0.45169	0.48263	-0.76634	-0.9277
	0.594	0.65101	-0.30184	-0.44509	-0.15744	-0.07286	0.44315
	0.595	-0.00165	-0.95691	0.22508	0.53432	-0.05395	-0.89569
	0.596	0.00473	-0.94951	-0.43322	-0.11503	-0.03834	-0.20554
	0.597	-1.29862	0.37644	0.23576	-0.09773	0.64887	-0.193
	0.598	0.67511	0.38635	-0.42379	-0.08354	-0.00966	-0.18178
	0.599	-0.62701	0.39593	0.24348	-0.06982	-0.66803	0.50638
	0.6	0.68972	-0.25404	0.24554	-0.05628	0.01798	-0.15942
	0.601	0.69837	-0.24317	0.24687	-0.71384	-0.64176	0.52756
	0.602	0.70836	0.42807	0.24733	-0.03799	0.04113	-0.14043
	0.603	0.05892	0.43725	0.24666	-0.02689	0.72715	-0.13033
	0.604	0.71497	0.44328	0.24489	-0.01245	-0.5996	-0.11913
	0.605	0.71392	-0.86996	0.24204	0.00283	-0.58105	-0.10767
	0.606	0.0543	0.45041	-0.42596	0.02042	-0.56008	-0.09544
	0.607	0.70529	-0.86439	-0.43083	0.03612	0.13214	-0.08399
	0.608	0.04715	-0.20114	-0.43659	-0.61834	0.82338	-0.07343
	0.609	-0.61338	-0.19838	-0.4434	0.0643	0.17218	-0.73956
	0.61	-0.62039	-0.19637	0.87677	0.07911	-1.15018	-0.05174
	0.611	0.02975	-0.1933	0.8675	0.08789	0.2121	-0.71804
	0.612	0.68204	-0.18925	0.19271	0.09036	0.22687	-0.03034
	0.613	-0.62958	0.4744	-0.48335	-0.57923	0.91161	-0.01986
	0.614	0.02584	-0.17887	0.16719	0.08141	0.92119	-0.00957
	0.615	-0.62959	-0.17375	0.1525	0.07262	-0.41337	-0.67618
	0.616	0.0241	-0.16925	-0.5274	0.06248	0.26801	0.68832
	0.617	0.02416	0.49485	-0.54473	0.04729	0.27479	0.69878
	0.618	-1.28494	0.50023	0.10054	0.02786	-0.39246	0.03226
	0.619	-0.62966	0.50548	0.08074	0.00743	-0.38763	0.71938
	0.62	0.02518	0.51071	-0.60413	-0.01425	0.28912	0.0521
	0.621	0.67992	0.51591	0.03777	-0.03828	-0.37888	0.06165
	0.622	0.67926	0.521	0.01451	-0.06396	0.96881	0.07092
	0.623	0.02472	0.52658	-0.01017	-0.0943	-0.37377	0.75709
	0.624	-0.62862	0.53268	-0.03631	-0.12956	0.29722	0.76619
	0.625	0.02829	-0.12005	0.60028	-0.16771	-0.37689	0.09803
	0.626	0.0308	0.54555	-0.75646	0.4585	0.29142	-0.57034
	0.627	0.68525	1.2103	0.54156	0.41841	0.28987	0.11558
	0.628	0.02621	0.55297	-0.15361	0.38071	0.29092	0.12481
	0.629	0.02068	-0.1043	0.47789	-0.32572	-0.37956	0.81116
	0.63	0.01262	-0.76315	0.44412	0.30467	-1.04847	-0.53326
	0.631	0.00392	-0.76338	0.40902	0.26517	-1.04571	-0.52377
	0.632	-0.00528	-0.76393	-0.29142	-0.44446	-0.37141	0.16261
	0.633	-0.67186	-0.76594	0.33485	-0.48552	-0.3677	0.17216
	0.634	-0.03046	-0.11017	0.2958	0.14144	-0.36295	0.18183
	0.635	0.61189	-0.11298	0.25527	0.76377	0.31168	-0.48568
	0.636	-0.0548	-0.77438	0.21323	0.04542	-0.35985	-0.47636
	0.637	-0.06676	-0.11803	-0.49424	-0.00772	0.31178	-1.1441
	0.638	-0.07825	-1.43954	-0.5392	-0.06482	0.30977	0.21902
	0.639	-0.74653	-0.12419	0.07846	-0.12246	0.3085	0.22825
	0.64	-0.10677	-0.12907	0.03072	0.48759	0.9801	0.91461
	0.641	0.53276	-0.13423	-0.0185	0.42664	0.97878	-1.10708
	0.642	0.51653	-0.79895	-0.06919	0.36346	0.30506	0.25624
	0.643	-0.15008	-0.14202	-0.78059	-0.36214	0.3028	0.26421
	0.644	0.49869	-0.7989	-0.16022	0.25433	0.29978	-0.40633
	0.645	-0.81508	0.52321	-0.86631	0.20576	0.29645	-0.4007
	0.646	-0.15977	-0.12844	-0.90549	-0.50569	0.29272	-0.3963
	0.647	-0.15807	-0.12005	0.3825	-0.54912	-0.38377	0.28461
	0.648	0.49987	-0.11073	0.34354	0.07532	0.28301	0.28807
	0.649	-0.1481	0.56077	-0.35573	-0.63182	0.27714	0.96733
	0.65	0.51752	-0.08295	0.9372	0.000508148	-0.40145	0.29154
	0.651	-1.43775	-0.06827	0.90193	-0.03635	0.264	-0.38429
	0.652	-0.77386	-0.05414	-0.46144	-0.07416	-0.41446	-0.38316
	0.653	-0.10888	-0.03914	-0.49755	-0.77919	0.25074	0.29449
	0.654	-0.09885	0.63496	-0.53416	0.51951	-1.1002	0.2949
	0.655	1.22471	1.31281	0.75851	0.48606	-1.10769	0.29425
	0.656	1.24211	0.01465	0.0627	-0.21122	-0.4438	-0.38455
	0.657	-0.7042	0.03653	0.03143	-0.23915	-1.12413	-0.38689
	0.658	-0.02837	0.06011	0.66537	-0.26472	0.2112	0.28703
	0.659	-0.66344	0.74187	-0.69377	0.3737	-0.4704	0.96103
	0.66	-0.64492	0.10439	0.59851	0.33924	0.19106	-0.39575
	0.661	0.68425	-0.53265	-0.10071	-0.36431	0.17978	0.95515
	0.662	0.70318	0.148	-0.1374	-0.4028	0.16762	0.27496
	0.663	-0.58693	0.17039	-0.17406	0.2269	0.15499	0.27134
	0.664	0.08911	0.19365	0.45349	0.18908	0.81391	-1.08677
	0.665	0.10989	-0.44239	0.41563	0.14854	0.80002	-0.41396
	0.666	0.78566	0.23946	-0.95033	0.10592	0.1134	-1.09532
	0.667	0.15467	0.26484	0.33982	-0.60105	0.09832	-0.42369
	0.668	0.83701	0.29279	0.30512	0.03168	-0.58926	1.60091
	0.669	0.21129	0.3222	-0.39275	-0.00222	0.06659	-0.43717
	0.67	-0.41166	-0.30526	0.239	-0.03333	0.04993	-0.44513
	0.671	-0.37908	0.3856	0.20611	0.60117	0.70451	0.22362
	0.672	-0.34611	-0.24136	0.17243	0.56702	0.0143	-0.4619
	0.673	0.34407	0.45134	0.13977	-0.13252	-0.67653	-0.47115
	0.674	0.38096	-0.1727	0.77162	1.17063	-0.02404	0.873
	0.675	-0.89635	0.51937	0.076	-0.1966	0.63122	0.8654
	0.676	-0.21325	0.5504	0.0451	-0.22894	-0.05441	-0.49371
	0.677	0.4677	-0.0784	0.0146	-0.26153	-0.73856	-0.49759
	0.678	-0.16515	-0.04989	0.64855	-0.29459	-0.07625	-0.4994
	0.679	-0.14294	-0.0209	-0.04458	-0.32669	-0.08541	-0.50092
	0.68	-0.12054	0.00862	-0.07281	0.30916	-0.09411	-0.5022
	0.681	0.55363	0.69584	-0.10027	0.27809	-0.10049	-1.17862
	0.682	0.57029	-0.59584	-0.12685	0.24742	-0.10487	-0.4995
	0.683	-0.06694	0.09232	-0.15319	-0.45026	-0.10981	0.85627
	0.684	0.60677	0.12122	-0.17932	-0.48106	-0.11521	0.85777
	0.685	-0.0299	-0.50973	0.45915	0.15542	1.22493	0.85972
	0.686	0.64387	0.17986	-0.89392	0.12507	-0.12495	0.18471
	0.687	0.65996	0.20843	0.40982	0.09487	0.5442	-0.48868
	0.688	-0.63688	0.23587	-0.27757	0.06488	-0.12846	-0.48331
	0.689	-0.62447	0.26325	-0.30039	0.03498	-0.12838	-0.4773
	0.69	0.04145	0.9492	0.34147	-0.66182	0.54492	-0.47026
	0.691	0.05552	-0.34065	0.32063	-0.68957	-0.12679	0.88968
	0.692	-0.58162	0.35106	-0.36285	-0.04809	-0.12787	0.21724
	0.693	-0.56272	-0.2762	-0.38121	-0.07229	-0.12888	0.22169
	0.694	-0.54144	-0.90067	0.26576	0.57338	0.54153	1.57943
	0.695	0.13502	-0.20662	-0.41436	0.55179	-0.13165	-0.44754
	0.696	0.15644	-0.17118	0.23444	-0.13711	-0.80431	0.91088
	0.697	0.18015	-0.793	-0.44347	0.51176	-0.13351	0.91463
	0.698	-1.10429	-0.75434	-1.12016	-0.17383	0.53693	0.24094
	0.699	0.88392	-0.71651	0.19611	0.47684	-0.80675	0.24576
	0.7	0.24975	-0.6795	0.18538	-0.20818	-0.13251	-0.42485
	0.701	-1.04005	-0.64237	-0.48825	-0.89139	-0.12929	-0.41774
	0.702	0.94347	0.05332	0.16717	0.42791	-0.12452	0.26761
	0.703	-1.65661	-0.56772	0.15995	-0.2542	-0.79177	-0.40123
	0.704	-0.32509	-0.52838	-0.50988	-0.26663	1.22985	0.28364
	0.705	0.35066	0.17004	0.14951	-0.27815	-0.1094	-1.06165
	0.706	-0.28368	-1.10907	0.14621	0.3795	-0.10286	-0.37542
	0.707	-0.26344	0.24634	0.1418	-0.29898	0.57468	-1.04601
	0.708	0.41106	-0.38025	-0.52796	0.3582	-0.0928	-0.36562
	0.709	0.43049	0.96926	0.13013	-0.32014	-0.08871	0.31308
	0.71	-0.20533	0.3367	0.1234	0.33762	-0.08552	-0.36484
	0.711	0.46823	0.363	0.1172	0.32809	-0.0819	-1.04318
	0.712	-0.82379	0.38827	-0.55238	-0.34869	-0.07781	0.30911
	0.713	-0.15138	0.41045	-0.55864	-0.35734	-0.07433	0.30509
	0.714	0.52037	1.08987	0.76267	0.30226	-0.07121	-0.37784
	0.715	-0.11742	0.44984	0.75738	-0.37265	0.6044	0.97033
	0.716	0.55532	0.47032	0.08947	-0.37805	-0.06358	-0.3895
	0.717	-0.08203	-0.16914	0.08622	0.28555	-0.73139	-0.39608
	0.718	0.59082	-0.14975	0.08407	0.28246	-0.05484	0.27404
	0.719	-0.04679	-0.13309	0.08157	0.27978	-0.05073	-0.41189
	0.72	-0.02993	-0.11937	-0.58538	0.27745	0.62488	-0.42301
	0.721	-0.01305	-0.10674	0.07628	-0.39182	-0.71546	-0.43511
	0.722	0.00371	-0.09581	-0.58977	-0.39223	-0.03995	1.58238
	0.723	0.67471	0.57462	0.07403	0.27679	-0.70693	0.21615
	0.724	0.03497	-0.07205	0.07595	0.27939	0.6438	-0.47143
	0.725	0.04964	-0.06036	0.07899	0.28314	-0.02067	0.87203
	0.726	0.06358	-0.70864	0.74765	0.28826	-0.01186	-0.49168
	0.727	0.73226	-0.69779	0.08926	-0.37342	-0.6746	-0.50188
	0.728	-0.56432	-0.02795	0.09575	-0.3659	0.67903	-0.51268
	0.729	0.10346	-0.01808	0.1039	-0.35693	0.6899	1.50825
	0.73	-0.5393	-0.00838	0.11357	-0.34652	0.70184	-0.53233
	0.731	-0.52743	-0.00123	-0.54075	0.33266	0.71347	0.81013
	0.732	0.13904	0.0033	0.13292	0.34461	-0.61919	-0.55738
	0.733	0.15007	0.66522	0.14325	0.35766	0.06441	1.45914
	0.734	0.8157	0.66593	0.81786	0.37165	-0.59606	-0.58793
	0.735	0.17069	0.00705	0.16588	-0.28095	0.76046	0.75019
	0.736	-0.47496	0.66569	-0.48462	1.07192	0.10202	0.73461
	0.737	-0.46614	0.00452	0.85752	-0.2461	0.11585	0.71796
	0.738	-0.45789	0.65988	0.20855	-0.22689	0.13019	0.70061
	0.739	0.2054	-0.000256654	0.21655	0.45271	-1.20355	0.68722
	0.74	0.2138	0.00134	0.2166	0.45577	0.1461	0.00109
	0.741	0.22198	0.00406	-0.45139	-0.21349	0.14945	-0.00565
	0.742	-0.4249	0.668	0.20224	-0.22164	0.14914	-0.68571
	0.743	-0.41718	0.01353	0.18985	0.4363	0.14761	-0.01108
	0.744	0.90012	0.01757	0.17561	-0.24348	0.14498	-0.68984
	0.745	-0.40268	0.02342	-0.50879	-0.26182	-0.53321	0.6657
	0.746	0.91434	-0.62943	-1.19859	-0.28584	0.12946	0.66998
	0.747	-0.38932	0.69565	-0.55976	-0.30904	-0.55142	-1.35682
	0.748	-0.38366	0.04176	0.07955	-0.33159	-0.55993	-0.67556
	0.749	-0.37849	0.04675	0.05284	-0.35616	0.10244	-0.67019
	0.75	-0.37392	-0.60891	0.68949	-0.38127	0.0925	0.01267
	0.751	0.2854	-0.60316	0.65665	0.25581	0.75142	0.6985
	0.752	0.28951	-0.59586	-0.0461	0.21861	0.06294	0.0335
	0.753	0.29312	-0.58843	-0.0873	-0.4891	0.04512	-0.63004
	0.754	0.9513	0.0796	-0.13212	0.1354	0.02527	0.7395
	0.755	-0.35627	-0.57492	-0.17539	-0.57391	0.67822	0.07643
	0.756	-0.35465	-0.57241	-0.21632	0.05588	-0.01156	0.76524
	0.757	0.30136	0.74796	0.40576	0.68495	-0.02994	-0.57686
	0.758	-1.00834	0.08829	0.36435	0.64706	-0.04809	-0.56591
	0.759	0.95636	-0.57292	-0.34283	-0.0605	-0.06723	-1.23115
	0.76	0.30046	0.74445	-0.38806	-0.10201	-0.75951	-0.54139
	0.761	0.95382	0.08183	-0.43285	-0.14261	-0.10758	0.14754
	0.762	0.29644	0.07651	0.1863	0.48516	-0.12769	0.159
	0.763	-0.36135	0.0723	-0.52776	0.43943	-0.82276	0.17333
	0.764	-0.36455	0.06923	0.08082	-0.27995	0.49515	-0.48641
	0.765	-1.02331	0.06612	0.68524	0.33351	0.46727	0.20939
	0.766	-0.37256	-0.59635	-0.04084	-0.3937	0.43686	0.23059
	0.767	-0.37754	0.05976	-0.10477	-0.45341	-0.26605	-0.42526
	0.768	-0.38328	0.0543	-0.16933	-0.51336	-0.29734	0.27271
	0.769	0.2654	0.04885	-1.56544	0.09112	-0.33064	-0.38161
	0.77	-0.39656	0.04296	0.35469	0.02494	0.9795	-0.35775
	0.771	-0.40058	0.03918	-0.36847	0.63636	-0.39496	-1.01676
	0.772	-0.40127	0.03793	-0.41689	-0.07775	0.25352	-0.32816
	0.773	0.25464	0.03769	-0.45933	-0.78652	-0.43904	-0.99701
	0.774	0.2582	-0.62075	0.17102	-0.15049	-0.45467	0.3597
	0.775	-0.39261	0.04151	-0.52332	-0.18153	-0.46978	-0.31551
	0.776	0.92212	0.04441	0.10941	-0.21187	-0.48451	-0.31453
	0.777	0.27436	0.04921	0.08787	-0.23447	-0.49486	-0.3184
	0.778	0.93875	0.05573	0.73751	-0.25078	0.17033	0.35069
	0.779	0.29264	0.06155	0.72167	-0.26845	0.83565	0.34314
	0.78	0.30108	0.06666	0.04073	-0.28712	0.15427	-1.69425
	0.781	-0.34482	0.07216	0.02596	-0.30393	-0.52513	1.68085
	0.782	-0.33567	0.07747	0.01142	0.34738	0.13946	0.31744
	0.783	-0.97934	0.08441	0.66847	-0.33059	0.80882	0.30371
	0.784	0.34437	0.09312	0.00572	0.33467	0.13626	0.96235
	0.785	-0.29609	-0.55772	0.01	-0.33341	0.13813	0.265
	0.786	-0.28018	0.1123	0.0191	-0.32924	-0.52966	-0.43528
	0.787	-1.57533	-0.53798	0.68679	0.33763	0.81657	-0.45595
	0.788	-0.25191	0.1312	0.68362	0.32986	0.14107	0.20377
	0.789	0.41662	0.14071	-0.64721	0.3212	0.13806	0.18654
	0.79	0.42956	0.1502	0.00832	0.30885	0.13297	0.17097
	0.791	-0.21202	0.16008	0.00207	0.96539	0.12835	-1.19962
	0.792	0.45701	0.82942	0.66149	0.28726	0.12444	0.13652
	0.793	0.47048	-0.47931	-0.67347	0.94171	0.7916	0.79714
	0.794	0.48361	0.85	-0.68383	0.25765	0.11133	0.78171
	0.795	1.15377	0.86175	-0.68717	-0.42021	0.10753	0.08515
	0.796	-0.13897	0.21601	-0.02035	0.24422	-0.56474	0.73841
	0.797	-0.12063	-0.42985	-0.0133	0.24334	-0.56351	0.03558
	0.798	-0.7556	-0.41446	-0.000650338	0.24732	0.11244	1.36038
	0.799	1.22943	0.26123	1.33875	0.91783	-0.55644	1.33148
	0.8	0.59437	-0.38284	0.68446	-0.41756	-0.55439	-0.05088
	0.801	-0.69446	0.29412	0.69784	0.25411	-0.55062	0.59543
	0.802	0.63758	-0.3481	0.04936	-0.40858	-0.54593	-0.1138
	0.803	0.65627	-0.99169	-0.60379	0.26194	0.8015	0.53726
	0.804	-0.63865	-0.31987	0.06321	-0.40622	0.12869	0.51806
	0.805	0.68453	-0.30829	0.72794	-0.40799	-0.54446	-0.85149
	0.806	-0.61536	-0.29883	-0.60369	-0.41249	0.79723	-0.18419
	0.807	0.04941	-0.28947	0.0551	0.25202	1.46626	-0.19323
	0.808	-0.59606	-0.28013	0.05142	0.24959	-0.55334	-0.20175
	0.809	-0.58922	-0.27263	-0.61949	-0.42266	-0.55756	-0.20518
	0.81	0.07045	-0.2666	-0.63053	-0.42799	0.10909	-0.2045
	0.811	-0.57951	-0.26001	0.02197	0.23499	0.10388	0.47274
	0.812	0.08078	-0.25295	0.0117	0.23004	0.09866	0.47277
	0.813	-0.56962	0.41383	0.00053652	0.22495	-0.57889	-0.87973
	0.814	0.08987	1.0798	-0.01073	0.21998	-0.58451	-1.5548
	0.815	-0.56298	0.42624	-0.02569	-0.45455	0.75347	-0.87136
	0.816	-0.56334	0.43001	-0.7076	-0.46273	0.07195	-0.8601
	0.817	0.74533	-0.88568	0.59891	-0.47154	0.06279	-0.1698
	0.818	0.74248	0.43576	-0.75104	0.18661	0.05265	-0.83046
	0.819	0.08647	0.43976	0.55783	0.18055	0.04473	-0.81749
	0.82	0.08776	0.44565	-0.11857	-0.48918	-0.6326	0.54525
	0.821	0.08935	0.45199	-0.12935	0.17884	0.03489	0.55355
	0.822	0.74721	1.11847	0.52758	0.18198	0.03213	-0.11744
	0.823	-0.56026	0.46698	0.52049	0.18565	-0.64254	-0.11058
	0.824	0.09677	-0.18561	-0.15092	-0.47833	-0.64526	1.25141
	0.825	0.75498	-0.17708	0.50908	0.19657	0.02562	-0.77366
	0.826	-0.55094	0.49233	-0.15625	0.20584	0.69878	0.58482
	0.827	0.10596	-0.15958	-0.16105	0.21365	0.0246	0.59359
	0.828	-0.54932	-0.15283	-0.16934	0.22002	0.6951	-0.7473
	0.829	0.10444	-0.8055	-0.84162	-0.44151	0.01932	-0.7322
	0.83	0.10151	-0.14113	0.47358	0.23211	0.68863	-0.03667
	0.831	-0.55591	-0.79412	-0.20014	-0.42818	-0.65901	0.65809
	0.832	0.09732	-0.12834	-0.20748	-0.41819	0.01153	0.67483
	0.833	0.09449	-0.12205	0.44804	0.25989	0.00975	0.01679
	0.834	0.74608	-0.11589	-0.88754	-0.3973	0.68111	1.39107
	0.835	-0.56466	-0.1104	-0.229	-0.38581	0.68061	0.72997
	0.836	0.09241	-0.76477	0.43471	-0.37389	-0.6638	-1.28969
	0.837	-1.21388	-0.10149	-0.22665	-0.36102	0.00973	0.07307
	0.838	0.10236	0.56225	-0.21994	-0.34728	0.68546	0.75471
	0.839	-1.20114	-0.09454	-0.21242	-0.33312	0.01545	0.08227
	0.84	0.77057	0.56815	0.45987	-0.31851	-0.6533	0.08684
	0.841	0.12443	-0.08984	-0.19241	0.36472	0.02292	0.765
	0.842	0.13501	-0.74755	-0.17786	0.38048	0.02794	0.08652
	0.843	0.80061	-0.08712	-0.82525	-0.27037	-0.63844	0.08531
	0.844	0.15636	0.57449	-0.14536	0.41627	0.71287	0.76112
	0.845	-0.48717	-0.08417	-0.78968	-0.2321	-0.62515	-0.59497
	0.846	0.17966	-0.08288	-0.10658	-0.21122	0.72748	-0.59735
	0.847	-0.46158	0.5778	-0.0832	-0.18955	0.0631	-0.60275
	0.848	0.20925	-0.08219	0.60759	0.50089	0.07272	0.74263
	0.849	0.22609	0.57761	-0.02735	0.52451	-0.58881	-0.62139
	0.85	-0.41068	0.57704	0.66843	0.54922	0.09459	-0.63347
	0.851	0.9161	0.57605	0.6987	0.57419	-0.56636	-1.31953
	0.852	0.27606	0.57467	0.06295	-0.06861	-0.55578	-0.64791
	0.853	-0.36415	-0.74618	0.75557	-0.04284	0.127	0.02446
	0.854	0.30466	-0.08949	0.78335	-0.01672	0.13762	-0.65495
	0.855	0.31891	-0.09214	0.14854	0.01036	0.14882	0.01928
	0.856	-0.32125	-0.09513	0.17933	0.03842	0.83365	-0.66107
	0.857	-0.96228	-0.09855	0.20954	0.06698	-1.17157	0.0146
	0.858	1.01611	-0.10236	0.23963	0.09618	-0.48769	0.69175
	0.859	0.37641	-0.10673	0.27312	0.12644	0.1973	0.01203
	0.86	0.39362	-0.11166	-0.35297	0.15775	0.21137	0.00639
	0.861	-0.24324	-0.11708	0.34897	0.18999	0.22617	-0.000372937
	0.862	-0.22358	-0.12303	-0.93618	0.22326	0.24193	0.66765
	0.863	-0.85921	-0.12947	-0.23005	0.25719	0.2579	0.6597
	0.864	0.46976	-0.79538	0.4752	-0.37624	-0.39795	-0.024
	0.865	-0.16526	-0.14384	0.51961	0.32725	-0.38106	0.64503
	0.866	-0.14468	-0.15183	-0.76141	0.36358	0.30842	1.31352
	0.867	-0.78077	-0.15705	-0.05464	-0.26891	-0.34901	-0.04658
	0.868	0.54638	0.50084	-0.01533	0.43364	-0.33764	-0.72726
	0.869	-0.09243	0.50028	0.02235	0.46795	-0.32795	-0.05237
	0.87	-0.07784	-0.81677	0.05706	-0.16646	0.35106	-0.05214
	0.871	0.59182	-0.15524	-1.23595	0.53545	0.35753	-0.72885
	0.872	-0.70341	-0.15219	0.12741	-0.09831	0.36354	0.62547
	0.873	-0.03494	-0.14679	-0.50369	-0.06467	-0.97692	-0.04934
	0.874	-0.02244	-0.1394	-0.47264	-0.03146	1.04156	0.63129
	0.875	-0.00977	0.52764	-0.44073	-0.66554	-0.30171	-1.39585
	0.876	0.00296	-0.12562	-0.4081	0.03702	0.37216	0.6394
	0.877	-0.6396	-0.11821	0.95127	-0.59621	0.37328	-0.03266
	0.878	0.02779	-0.11069	0.32098	0.10703	-0.29783	0.64974
	0.879	0.69405	-0.10112	0.35158	0.1418	0.37287	-0.69713
	0.88	0.0491	-0.08933	-0.28411	-0.49198	0.36921	-0.01119
	0.881	0.71365	0.5833	0.40757	-0.45767	-0.30745	-0.00123
	0.882	0.06744	0.59724	-0.22999	-0.42347	1.03143	-0.66693
	0.883	0.07758	0.61022	0.46334	-0.38808	-0.31851	0.01972
	0.884	0.08933	0.62191	0.49609	-0.35132	0.35009	0.70438
	0.885	0.10149	0.63372	-0.13415	-0.31397	-0.99737	0.0347
	0.886	0.76967	-0.015	0.56582	0.39234	-0.32814	-0.63616
	0.887	-0.52721	-0.00322	-0.72603	0.43099	-0.33146	-0.62964
	0.888	1.45076	-0.64985	-0.0259	0.4699	0.33653	0.05438
	0.889	-0.50033	0.68104	0.01229	-0.82525	-0.33887	0.06038
	0.89	-0.48571	0.03264	0.71613	-0.11761	-0.34191	0.06566
	0.891	-0.47218	0.70614	0.09001	0.59061	0.32495	-0.60432
	0.892	0.19527	0.7216	-0.53812	-0.03761	-1.69835	0.75845
	0.893	-1.10265	-0.58091	-0.50277	0.00223	0.30922	0.09098
	0.894	-0.43638	-0.56283	0.19517	0.04184	0.29903	0.10189
	0.895	0.23043	-0.54474	0.89435	-0.58491	-0.38313	0.11232
	0.896	0.24285	-0.52672	0.26695	0.12304	0.95184	-0.55483
	0.897	0.25486	-0.50754	-0.36111	0.16399	0.26754	-0.54415
	0.898	0.26675	-1.14654	-0.32522	0.20515	0.92836	1.49795
	0.899	-0.37777	-1.12986	-0.2897	0.91334	0.24506	-0.52371
	0.9	-1.02394	-0.45776	-0.25483	0.28436	0.23676	0.83781
	0.901	0.29405	0.21245	0.44396	-0.3441	0.22944	-0.50978
	0.902	0.30078	-0.43839	-0.18548	-0.3064	-0.44815	0.17195
	0.903	0.30677	0.22838	0.51253	-0.26907	0.21806	-0.50043
	0.904	0.31203	0.23586	-0.11799	-0.23206	0.21201	0.18112
	0.905	0.97096	0.24065	-0.08504	-0.19596	0.88035	0.18425
	0.906	-0.33639	0.24325	-0.05269	0.50629	0.87671	-0.49072
	0.907	-0.3337	0.24618	-0.68399	0.54179	0.1996	0.18825
	0.908	-0.33098	-0.40969	0.67712	-0.08947	0.86812	-0.48692
	0.909	-0.32882	0.25172	0.0461	-0.054	0.19076	0.86842
	0.91	0.32807	0.25397	0.0792	0.64846	-1.1578	-0.48451
	0.911	0.98375	-0.40514	0.11183	0.01608	-1.16121	0.19228
	0.912	-0.32688	0.25123	-0.52008	0.0498	-0.49136	0.19071
	0.913	-0.3281	0.24757	0.17596	0.08319	-1.83719	-0.48857
	0.914	0.32486	0.24238	0.8718	-0.55193	-1.16636	0.1852
	0.915	0.32248	0.23889	0.23889	0.14898	-0.49729	0.18308
	0.916	-0.33513	0.23757	-0.39479	-0.48598	-0.50228	-0.49469
	0.917	0.31663	0.23646	0.29892	0.21477	0.83705	1.53572
	0.918	-0.34209	0.23651	-0.33613	-0.4206	-0.51499	0.85891
	0.919	-0.34644	0.23614	-0.30753	-0.38831	0.82277	0.18182
	0.92	-1.00645	-0.42379	0.38473	-0.35638	0.14245	-0.49566
	0.921	0.95307	0.23534	-0.2517	-0.32459	0.13382	-1.17246
	0.922	0.29209	-0.42279	-0.22475	0.37503	0.79712	-1.17181
	0.923	-0.37005	0.89487	-0.19826	0.40579	0.11544	0.18155
	0.924	0.9316	-0.42771	-0.17226	-0.23231	0.10777	0.17962
	0.925	-0.38765	0.22669	0.51721	0.46498	-0.57173	-1.17692
	0.926	-1.05299	0.22033	-0.78484	-0.1745	0.76644	0.17351
	0.927	-0.40899	0.21435	-0.0976	-0.14632	0.08574	0.17019
	0.928	0.23437	0.8689	-0.07411	-0.11845	-0.59494	0.84423
	0.929	0.22173	0.20231	-0.71425	0.57672	0.74159	0.1636
	0.93	-0.44683	0.19503	0.63492	-0.06472	-0.61202	0.8366
	0.931	-0.45381	0.1923	-0.6676	0.63193	0.72536	0.83388
	0.932	-0.4535	0.19446	0.02249	-0.00512	0.04598	-0.52149
	0.933	0.20565	-0.4596	0.05075	0.69494	0.04005	-0.5221
	0.934	-0.43919	-0.45041	0.08103	0.06086	0.70794	-0.52149
	0.935	0.22759	-1.09937	0.11162	-0.573	0.03028	0.15614
	0.936	-0.41417	-0.42957	0.14245	0.12929	-0.64597	0.15678
	0.937	0.25969	-0.41498	-0.48786	0.16524	0.02272	0.15842
	0.938	-0.37161	-0.39722	-0.45361	0.20256	0.69328	0.83784
	0.939	-0.34833	-0.37943	-0.42002	-0.42859	-0.65454	0.1632
	0.94	-1.6353	-1.02045	0.27596	0.27587	-0.65774	0.84257
	0.941	0.3546	0.31688	-0.35378	0.31263	-0.66074	0.84522
	0.942	0.38015	-0.32212	0.34223	-0.31873	0.00815	-1.18302
	0.943	0.41072	-0.2987	-0.28622	0.3873	0.67883	-0.50238
	0.944	-0.20835	1.04737	0.41301	-0.24116	0.67738	0.85622
	0.945	0.48489	-0.24281	-0.87738	-0.2012	0.00311	-0.49275
	0.946	0.52649	0.44744	1.15105	-0.16044	0.00225	0.8669
	0.947	0.56621	-0.18207	0.52333	-0.12084	0.00146	-1.15936
	0.948	-0.05172	0.50409	0.55813	-0.08271	0.000636966	-0.47873
	0.949	-0.01402	-0.12756	0.5927	-0.04484	0.67311	-0.47532
	0.95	1.33279	-0.10125	-0.03654	-0.00782	-1.34424	-0.47257
	0.951	-0.5939	-0.73293	-0.00272	0.02927	-0.67235	-0.46972
	0.952	0.10119	-0.0454	0.03123	0.06651	-0.67221	-1.14369
	0.953	0.1405	-0.01774	0.06436	-0.56507	0.67308	-0.46427
	0.954	0.17952	0.66844	0.09685	-0.52929	0.000522026	0.89171
	0.955	0.8783	0.69895	0.13061	0.17567	0.00165	-0.45946
	0.956	0.27193	0.07383	0.82869	0.21385	0.00349	0.89824
	0.957	-0.3317	0.76852	0.20124	-0.41553	0.0058	-0.45172
	0.958	1.0337	0.80698	0.23776	-0.37603	0.68173	-0.44702
	0.959	0.43453	0.18645	-0.39013	-0.33696	0.01193	0.91136
	0.96	1.14556	0.22477	-0.35454	-0.29842	0.0154	0.91537
	0.961	-0.76035	0.26509	-0.31838	-0.25938	-0.65259	0.24276
	0.962	-0.04398	-0.3522	-0.28196	0.44787	0.6969	-0.4297
	0.963	0.01574	0.35084	-0.24631	-0.17714	0.03163	1.60672
	0.964	-0.58126	-0.26145	-0.21142	-0.12992	0.04292	-0.41781
	0.965	-0.52367	0.44608	-0.17701	-0.74833	0.05644	-0.41079
	0.966	0.84247	0.49677	-0.14336	-0.02733	-1.27099	-0.40298
	0.967	-0.40989	-0.10937	-0.10962	0.02732	0.09114	0.28237
	0.968	0.95934	-0.05437	0.58821	0.08353	0.78376	0.29125
	0.969	0.36276	0.0031	-0.04251	0.14317	0.1334	-0.37601
	0.97	0.42094	0.06309	-0.00963	-0.46206	0.15881	-0.36544
	0.971	0.4807	0.78315	0.02318	0.26892	0.18489	-0.35483
	0.972	-0.11311	-0.47372	0.05587	1.00015	0.21172	0.33281
	0.973	-0.70601	-1.0688	0.08838	-0.27111	0.24019	-1.01014
	0.974	-1.2976	-0.34442	-0.54323	-0.87351	-1.07418	-0.32187
	0.975	-0.57963	-0.27661	0.15265	0.53121	-0.3697	0.36718
	0.976	-0.51722	-0.86526	-0.48002	-0.06472	0.3378	1.05707
	0.977	1.51082	-0.13412	-0.44899	0.00904	-0.29687	0.39338
	0.978	-0.39093	-0.05994	-0.41836	0.75304	1.08771	0.40724
	0.979	-0.32378	-1.30254	0.27694	-0.50678	1.12772	1.09844
	0.98	-0.25226	0.09502	0.973	0.23723	-0.84912	0.43593
	0.981	-0.83342	0.17585	0.34127	0.31448	0.53639	0.4509
	0.982	-0.75619	-1.05998	-0.95296	-0.27563	-0.09327	-0.21071
	0.983	-0.02245	0.34428	0.40674	-0.19624	0.62272	-0.19486
	0.984	0.05769	-0.22733	-0.22467	-0.11524	-0.67552	-0.17854
	0.985	-0.5139	0.52135	-0.19164	0.63443	0.04314	-0.83881
	0.986	0.88244	-0.0457	0.50572	0.04893	0.09087	-0.14466
	0.987	-0.34136	0.04876	-0.12545	0.13448	-0.53048	-0.80376
	0.988	0.39971	0.1458	-0.09314	0.22314	-0.47686	-0.10807
	0.989	-0.8231	0.90429	-0.06102	0.31398	-1.09302	-0.76576
	0.99	-0.08052	0.34732	-0.0293	0.40757	-0.36248	-0.74573
	0.991	0.00978	0.45184	0.66666	0.5024	0.36947	-0.04819
	0.992	-0.55204	-0.10115	0.03492	-0.06962	0.43079	-0.02715
	0.993	-0.45774	0.00849	-0.59603	0.69674	-0.17751	-0.68242
	0.994	0.29324	0.78075	0.09896	0.12916	-0.11166	0.69396
	0.995	0.38724	-0.42863	0.13951	0.88863	-0.03796	-0.62467
	0.996	-0.1763	-0.32216	-0.47354	0.30216	0.04433	0.102
	0.997	-0.74026	-0.21635	-0.41812	0.3787	0.13237	0.16016
	0.998	-0.65076	0.54629	-0.35473	0.44709	0.22787	-0.44656
	0.999	0.0939	-1.32714	0.37458	0.51397	0.99983	-0.37119
	1	-0.47117	0.09748	0.44364	0.57956	0.43216	-0.29094
	1.001	0.27218	-0.45776	-0.80673	-0.03033	-0.12804	-0.875
	1.002	0.35924	0.30373	-0.05943	0.02151	-0.00927	0.5804
	1.003	0.4483	-0.91029	0.02454	0.07456	-0.56098	0.00735
	1.004	-0.11565	-0.14289	0.10939	0.12857	0.23596	0.11314
	1.005	-0.02404	-0.03458	0.19755	0.18058	-0.30852	-0.45156
	1.006	0.0689	0.73451	0.95066	0.23229	-0.17643	-1.01377
	1.007	0.16071	0.84333	-0.27927	-0.39056	0.63583	1.14186
	1.008	0.25118	0.29162	-0.17482	-0.35247	0.1096	-0.07403
	1.009	0.34215	-0.26039	-0.06647	-0.31705	0.93436	0.7454
	1.01	0.43303	-0.15243	0.04698	-0.28581	0.41901	-0.45604
	1.011	-0.12935	-1.3589	0.15945	-0.2508	-0.093	0.37224
	1.012	-0.03461	0.73478	0.27003	-0.21085	-0.60322	1.198
	1.013	0.06092	0.85236	0.38258	-0.17088	0.23475	-0.00139
	1.014	0.15781	0.9729	-0.16869	-0.12859	1.07589	0.15363
	1.015	0.25539	0.43478	-0.05292	-0.75566	-0.09422	1.66693
	1.016	0.35357	0.55786	0.0662	-0.71649	-0.58734	-0.19704
	1.017	0.45317	-0.63411	-0.4783	-0.67517	-0.40515	0.64766
	1.018	-0.10093	-0.50544	-0.35782	-0.63245	-0.21929	0.81785
	1.019	0.65419	-0.37762	0.4335	-0.59587	0.64594	0.9988
	1.02	0.09845	1.06733	-0.09619	-0.56556	-0.49835	1.1907
	1.021	0.19779	-0.12314	0.04266	-0.53836	-1.63565	0.03613
	1.022	0.29667	-1.31487	0.18756	-0.51619	-0.07801	-0.43179
	1.023	-0.25747	0.13364	0.33433	-0.49364	0.14006	-0.21887
	1.024	-0.15655	-0.39444	-0.18027	0.19765	-0.98156	-1.35544
	1.025	-0.05572	-0.26206	0.6361	-0.4506	-0.75279	-1.13082
	1.026	1.35435	0.53134	0.13052	-0.43321	-0.51815	-0.22326
	1.027	0.79579	-0.00082837	0.28088	0.25696	-0.30622	-0.00836
	1.028	-0.42202	0.12053	1.08644	-0.38386	-0.11966	0.18806
	1.029	-0.98861	-0.42009	1.2258	-0.35419	0.72656	-0.9768
	1.03	0.40556	1.01233	0.69583	0.3479	0.20824	0.54936
	1.031	0.48799	0.46408	0.82979	0.38127	1.0303	0.72229
	1.032	-0.08624	-0.08469	0.30088	-0.2542	0.50534	0.89546
	1.033	-0.66471	-0.63944	0.43069	0.44978	-0.0396	0.37947
	1.034	0.71799	-0.53862	0.55657	-0.17978	-0.59944	0.52903
	1.035	0.13576	0.22322	0.02138	0.52553	0.86166	0.00649
	1.036	-0.44649	0.32599	-0.51122	-0.10603	-0.36397	0.84224
	1.037	-0.37545	0.42733	0.28427	0.59868	-0.24922	0.32241
	1.038	0.34978	0.5285	-0.2466	0.63488	-0.13456	0.48149
	1.039	1.07108	-0.69377	-0.78076	0.67394	-0.03646	-0.04751
	1.04	-0.83183	0.71713	-0.65664	0.7161	0.04372	0.08836
	1.041	-0.11673	-0.51171	-0.53314	1.42709	0.11761	-0.45577
	1.042	-0.7144	0.23466	-0.41168	0.80373	0.1812	-0.32906
	1.043	-0.00186	0.32309	-0.94743	0.8436	0.92683	-0.86765
	1.044	0.71138	-0.24576	0.51584	0.2099	0.3415	-0.03801
	1.045	-0.54169	-0.15653	-0.67212	-0.42574	0.42855	-0.55894
	1.046	0.16977	-0.72609	0.13627	-0.39717	0.52191	0.28274
	1.047	-0.43051	0.02096	-1.04624	0.29882	-0.0598	0.44764
	1.048	0.27727	0.76638	0.42799	-0.34149	0.02643	-1.41806
	1.049	-0.32548	0.19398	-0.08465	0.35061	0.11853	-0.56954
	1.05	-0.92906	0.28039	-1.92	-0.29622	-0.45741	-1.06649
	1.051	-0.22657	-0.29647	-0.44101	-0.27255	0.29519	-0.89738
	1.052	-0.83813	-0.87874	-0.29276	-0.24634	-0.312	-0.06243
	1.053	0.51257	-0.14368	-0.14495	-0.88785	-0.25487	-0.58277
	1.054	-0.76029	-0.07236	0.000464731	-0.19173	-0.21034	-1.11152
	1.055	-0.72456	-0.66195	0.1493	-0.16605	-0.8375	0.39427
	1.056	0.61988	-0.59229	0.30196	-0.81111	-0.11647	-0.80059
	1.057	-1.31375	-0.52569	-0.87308	-0.78776	-0.07725	0.03053
	1.058	-0.62998	-0.46154	-1.38451	-0.09695	-0.71679	0.18329
	1.059	-0.59713	0.26164	0.09873	-0.72496	-0.67353	0.32655
	1.06	0.09526	-0.33629	-0.40454	-0.66561	0.05283	-0.8956
	1.061	-0.52065	-0.27562	-0.90582	-0.59587	0.11111	1.26051
	1.062	-0.478	0.44395	-0.07536	-0.51048	-0.49455	0.0252
	1.063	0.21891	0.50099	-1.236	-0.41886	-0.42979	-1.21713
	1.064	-0.39508	-0.10459	-1.73075	-0.32138	-0.36788	-1.11128
	1.065	0.95887	-0.05177	-1.55952	-0.87654	-0.29934	-1.69195
	1.066	-0.30508	0.65912	-0.05885	-0.08196	-0.2264	0.42614
	1.067	0.39386	-0.61122	0.1167	0.04449	0.51665	-0.16379
	1.068	-0.21915	0.09427	-0.36965	0.1711	-0.76056	-0.07666
	1.069	1.13245	-0.52051	0.47401	0.30376	-0.02093	0.68307
	1.07	0.51767	0.18036	0.65562	-0.22874	0.04496	0.08659
	1.071	-0.74987	0.2203	0.84014	-0.07936	0.11616	-1.19571
	1.072	-0.04993	0.25828	0.36361	0.08487	-0.4789	0.89749
	1.073	0.64996	0.95402	1.21754	0.25605	0.94412	0.27817
	1.074	0.69566	-0.3314	0.74617	-0.23115	0.35188	0.32968
	1.075	0.73696	1.01721	0.27476	0.61634	-0.25114	1.05427
	1.076	0.11811	-0.27638	1.12792	0.12473	0.47621	0.42158
	1.077	0.8072	-0.25429	1.31863	0.9733	-0.14592	1.81429
	1.078	0.18272	0.42295	1.50883	0.48682	-0.10576	-0.18291
	1.079	0.21209	0.43825	1.03758	0.67404	0.60408	1.87666
	1.08	-1.06945	0.45063	1.23104	0.86757	-0.03184	-0.13128
	1.081	0.92049	-0.19986	1.42423	0.39422	0.66702	0.56401
	1.082	-0.36762	-0.19509	0.28957	0.59099	0.68608	0.57739
	1.083	-0.34406	-0.19276	0.48591	0.13313	0.7095	-0.09502
	1.084	-0.3188	-0.19294	0.02124	0.35695	0.06525	0.5775
	1.085	1.01618	-0.85618	0.22245	0.58971	0.09236	-0.11135
	1.086	1.04202	0.4568	0.42622	0.83429	0.12179	-0.13164
	1.087	0.41028	0.44691	-0.03263	0.41486	1.48938	0.51894
	1.088	-0.22431	-0.22595	-0.49226	0.66695	0.83147	0.48647
	1.089	0.45093	0.41595	0.37801	0.26091	0.17403	0.44583
	1.09	-0.18479	-0.26366	-0.07832	0.53105	0.18594	0.39745
	1.091	0.49241	0.38394	0.12528	0.78297	-0.4704	1.0495
	1.092	0.51821	0.38313	-0.33955	1.01475	1.56736	-0.30317
	1.093	-0.10977	0.3867	-0.14263	0.56962	0.91574	0.38709
	1.094	-0.08033	-0.26064	0.05049	0.10814	0.26774	0.4212
	1.095	-0.05006	-0.24808	-0.41967	0.98307	0.96432	0.45767
	1.096	-0.01909	-0.23491	-0.22703	-0.14504	-0.35478	-0.18122
	1.097	-0.64051	0.44482	-0.03777	0.71673	-0.32668	-0.80113
	1.098	-0.60458	-0.1872	-0.51526	0.2315	-0.29572	0.62553
	1.099	0.08492	-0.16345	0.33584	0.42004	-0.26908	0.01503
	1.1	0.11796	0.51628	-0.14068	-0.05437	-0.91888	-1.27797
	1.101	0.80628	-0.12113	-0.61807	0.13799	-0.22579	-0.53691
	1.102	0.18395	-0.10088	-0.4316	-1.00307	0.46441	-1.15177
	1.103	0.21879	-0.07434	-0.2482	-0.81987	-0.85924	0.28034
	1.104	0.25603	-0.04088	-0.06813	-0.64952	1.17971	0.37585
	1.105	-0.36141	-0.66598	-0.55338	-0.48199	-0.14267	-0.87799
	1.106	0.33213	0.03217	-0.3767	-0.98874	-0.79319	-0.76886
	1.107	-1.59506	0.72413	-0.19764	-0.14553	-0.10158	-0.67268
	1.108	0.40664	-0.56846	0.64839	-0.62148	-0.75642	0.08426
	1.109	-0.21145	0.1168	0.16672	-1.76077	-0.74003	0.16155
	1.11	-0.17484	0.13842	-0.97638	-0.88549	-0.725	-1.12423
	1.111	-0.793	0.16014	0.5339	-0.00924	-0.7112	-0.37812
	1.112	0.5542	-0.47764	-0.61066	-0.4689	-0.69851	1.04691
	1.113	-0.71899	0.201	-0.42684	-0.91845	-0.68753	-0.24486
	1.114	-1.33746	0.2168	-0.24211	-0.02376	-0.00624	-0.86643
	1.115	0.01093	-0.42189	-0.72451	-0.47539	-0.6678	-0.11992
	1.116	0.05126	-0.39493	0.11791	-0.93753	-0.65604	-0.71302
	1.117	-1.21742	-0.36585	0.29478	-0.06645	-0.64437	0.05347
	1.118	-1.17455	-0.33255	-0.19492	-1.20677	0.71197	-0.52322
	1.119	0.83345	-0.30097	-0.68428	-1.005	0.05116	-0.4271
	1.12	0.22149	-0.27149	0.15487	-0.12821	-0.61094	-0.33619
	1.121	-0.38925	-0.23944	0.32823	0.07706	0.07119	-0.23868
	1.122	0.96591	0.45389	-0.16357	-0.38615	-0.59086	0.53907
	1.123	-0.96197	-0.18085	-0.00121	-0.19503	-0.58269	0.6249
	1.124	-0.93364	-0.16407	0.81415	-0.68712	0.09572	0.69528
	1.125	1.05485	0.50768	-0.36801	0.14688	0.10084	0.75638
	1.126	0.41598	-0.14815	-0.23231	-0.36521	0.10429	0.12628
	1.127	1.08515	0.51493	0.56163	-0.21738	0.10735	-0.50374
	1.128	-0.21244	0.51708	-1.30304	0.59073	0.11008	-0.4584
	1.129	-0.20683	-0.14724	0.80508	0.05172	0.11146	0.92824
	1.13	0.44798	-0.15681	0.25071	0.16734	-0.56023	0.9527
	1.131	-0.20702	0.49338	-0.30615	0.28387	0.11158	-0.37625
	1.132	0.44796	-0.17702	0.46335	-0.26667	-0.56118	-0.35337
	1.133	-0.20942	-0.18968	-0.09986	0.51355	-0.5626	0.34162
	1.134	-0.2128	-0.20352	-0.00217	0.62365	0.77943	-0.31742
	1.135	0.43277	-0.22313	0.08685	0.72185	0.10432	-0.31092
	1.136	-0.23809	0.41117	0.16667	0.1392	0.10003	1.03752
	1.137	1.70813	0.38245	-0.42275	0.21898	-0.57703	0.35044
	1.138	-0.27977	-0.31038	0.97321	0.2908	0.76099	0.33279
	1.139	-0.30034	0.32065	0.37561	1.0279	0.08351	-1.02889
	1.14	-0.97263	-0.36341	-0.22274	0.42747	1.42268	-0.34955
	1.141	0.97436	-0.3872	0.50269	1.15715	0.07376	0.3304
	1.142	-0.35248	0.25161	-0.10265	-0.12146	1.41315	0.34073
	1.143	0.93885	-0.43098	0.61508	-0.06997	0.06415	1.026
	1.144	-0.39197	0.8637	0.66354	0.64322	0.05871	0.35452
	1.145	-0.41177	0.18268	-0.61791	0.01625	0.05357	-0.31029
	1.146	0.22386	-0.49783	0.08724	0.72074	1.39258	-0.29512
	1.147	0.1988	0.13621	-0.54241	0.74566	0.71464	-0.96699
	1.148	0.16798	0.76377	0.80893	0.75866	-0.63625	-0.29498
	1.149	0.13392	0.72968	0.16251	0.09478	0.70039	0.3716
	1.15	0.0951	0.03223	0.17191	0.08814	0.69229	-0.32171
	1.151	0.0559	-0.66546	-1.15019	0.07526	0.68431	-0.33646
	1.152	0.01658	-0.04203	-0.4856	0.05637	0.67651	0.32803
	1.153	-0.68129	-0.08146	0.17061	0.02757	-0.67572	0.3117
	1.154	-0.07175	-0.78261	-0.50578	-0.01022	-0.0122	-0.38309
	1.155	-0.11366	-0.16114	-0.50723	-0.02796	-0.01752	-0.40014
	1.156	0.5032	-0.85706	-0.49524	-0.69123	-0.01939	-1.09291
	1.157	-0.84337	0.42743	0.185	-0.67705	-0.01924	1.59929
	1.158	-0.2217	0.39547	0.21273	0.0228	-0.01609	0.23247
	1.159	0.39885	-0.29637	-0.42351	0.05461	-0.01203	0.89426
	1.16	0.36316	0.32887	-0.39814	0.0857	-0.67908	0.19969
	1.161	-0.32507	0.29693	-0.36368	-0.53564	-0.67131	-0.4932
	1.162	0.29831	0.26616	0.34073	-0.4767	-0.66107	0.16572
	1.163	0.92013	-0.42411	0.37676	0.24293	-0.65056	0.14835
	1.164	-0.42437	0.20335	-0.25516	0.28789	-0.63965	-1.22198
	1.165	0.85083	0.17195	-0.22432	-0.33427	0.04452	0.11326
	1.166	0.81503	0.14036	-0.19652	-0.96006	0.05749	0.77214
	1.167	-0.52879	-0.5486	0.50154	-0.23718	-0.59886	0.07765
	1.168	0.09456	0.08218	-0.78232	-0.83636	0.09164	-0.61518
	1.169	0.0631	0.05459	0.58858	-0.0972	0.11173	0.04427
	1.17	1.34254	0.02808	-0.02729	-0.01979	0.13386	0.02825
	1.171	-1.31254	-0.66081	0.00931	-0.62515	0.82749	0.00678
	1.172	-0.69786	-0.03559	0.03334	0.08759	0.17626	-0.02073
	1.173	-0.74029	-0.0708	0.05319	0.12729	0.19777	-0.05123
	1.174	-0.1314	0.55129	1.39181	0.15578	-0.45271	-0.7624
	1.175	-0.17849	-0.14695	0.0746	0.18272	-0.42992	-0.12283
	1.176	-0.22631	-0.18535	0.74618	0.20905	-0.40573	0.51669
	1.177	0.37738	0.43381	0.08374	0.22442	-0.3814	-0.20203
	1.178	-0.3319	-0.269	-0.58646	0.23074	0.31536	0.42969
	1.179	-0.38447	0.34985	0.07737	0.24768	-1.00205	-0.29177
	1.18	0.21969	-0.34963	0.08339	-0.39248	0.37343	0.34156
	1.181	-1.14133	0.27112	0.09022	0.97391	0.40583	-0.38003
	1.182	-0.53639	-0.42701	0.10103	0.34378	0.44078	-0.42446
	1.183	0.72105	0.19325	0.10654	-0.29315	0.47656	0.20481
	1.184	0.01075	0.81072	0.10609	-0.26987	-0.15891	0.15356
	1.185	0.61038	0.11051	0.76994	0.42475	0.55175	0.77837
	1.186	0.55416	0.069	0.107	0.4515	-0.07982	0.72445
	1.187	-0.15475	0.02869	0.10456	0.47228	-0.04698	-0.0058
	1.188	-0.86072	-0.01005	0.10028	-0.18031	-0.69551	-0.73489
	1.189	-0.2558	-0.04834	-0.57053	-0.16967	-0.67527	-0.11049
	1.19	-0.95899	-0.08569	-0.58017	-0.16526	0.01107	-0.16285
	1.191	0.30353	-0.78243	-0.5899	-0.16089	0.69524	-0.89274
	1.192	-0.39834	-0.15863	0.72721	-0.15657	0.03444	0.40774
	1.193	-0.44308	-0.19363	-0.61138	0.51137	0.03938	1.03167
	1.194	-0.48588	0.43151	0.70288	-0.15986	-0.63388	-0.37508
	1.195	0.12502	-0.26201	0.68754	-0.16597	-0.63308	0.24685
	1.196	0.0796	-0.29722	-0.65765	-0.17544	-0.63144	0.18941
	1.197	0.03435	0.32677	-0.67762	-0.18762	0.0416	-0.54618
	1.198	-0.01149	0.2915	0.62722	-0.20261	0.04147	0.07044
	1.199	1.90945	0.25725	-0.05973	-0.22185	0.03591	-0.66687
	1.2	0.55737	-0.43485	-0.74939	0.4226	0.02451	-0.72697
	1.201	0.51551	-0.46778	-0.11332	-0.27264	1.35496	-0.78828
	1.202	0.47442	0.15877	0.51957	-0.30395	-0.006	-0.85038
	1.203	-0.22204	0.78564	-0.17202	0.33672	0.65256	1.11723
	1.204	-0.91916	0.09471	-0.1988	0.31416	0.64365	-0.30164
	1.205	1.00404	0.72231	-0.88948	-0.37574	-0.03699	0.30955
	1.206	-0.3478	0.03236	0.41198	-0.39472	-0.04331	0.24264
	1.207	-0.38937	-0.65722	-0.94168	0.25266	-0.05056	-0.50241
	1.208	0.22442	-0.0284	0.35742	-0.43788	-0.73206	0.78245
	1.209	-0.4719	0.60082	0.33033	0.20993	0.6066	0.03506
	1.21	0.14174	-0.08757	0.3036	0.19119	-0.07022	1.31743
	1.211	0.10196	-0.77501	-0.38809	-0.50001	-0.08002	0.5685
	1.212	-0.59118	-0.14345	0.24432	0.14038	-0.09487	-0.18066
	1.213	0.68162	0.48885	0.21269	0.11066	-0.11208	-0.25353
	1.214	0.64578	-0.19595	0.17949	0.07739	-0.13326	0.35015
	1.215	0.61026	0.43784	0.14665	0.0452	0.51826	0.95279
	1.216	-0.07999	-0.24577	0.11432	0.0144	0.4988	-0.47667
	1.217	1.19591	-0.2695	0.74509	0.64953	-0.19532	0.1243
	1.218	-0.14726	-0.9514	-0.61558	-0.05236	-0.21906	-0.62945
	1.219	0.47247	-0.31743	-0.64675	-0.74988	-0.23938	-0.0243
	1.22	-0.22009	-0.34484	-0.01224	-0.77483	0.4158	-0.7676
	1.221	-0.25867	0.28573	-0.70208	0.53904	-0.27113	-0.15406
	1.222	0.35592	0.25545	0.60057	-0.14678	-0.28283	-0.89003
	1.223	-0.99436	0.2251	-0.08728	0.50382	-0.29509	0.40642
	1.224	0.27558	0.19476	-0.11062	-0.18118	-0.98098	0.35019
	1.225	0.23399	0.16278	0.53231	-0.19448	0.35361	-0.37865
	1.226	0.19127	0.12951	0.51318	-0.20477	-0.32707	0.25036
	1.227	0.1493	0.09698	0.49441	0.45334	1.00771	-0.47499
	1.228	-0.547	0.06515	-0.18787	-0.2239	-1.01883	0.15343
	1.229	-0.5883	0.03321	0.45896	-0.23161	-0.35504	0.78338
	1.23	-0.62916	0.00166	-0.22143	-0.2383	0.30761	0.73693
	1.231	0.63882	0.62882	-0.23553	-0.24139	0.30037	0.01749
	1.232	-0.05946	-0.06544	0.41682	-0.24067	0.2954	-0.02061
	1.233	-0.10288	-0.09991	-0.25733	-0.23776	-0.38077	-0.05681
	1.234	-0.1468	0.52501	-0.2656	-0.23199	-0.38359	-0.76725
	1.235	-0.18891	0.49141	-0.27467	0.43941	0.28217	0.55231
	1.236	-0.22886	0.4596	-0.28486	-0.22815	-0.40005	-0.16069
	1.237	0.38697	-0.23169	-0.29456	0.44032	-0.4116	1.15718
	1.238	-0.30573	-0.26184	-0.30452	-0.22864	0.24616	-0.90816
	1.239	-0.34303	-0.29179	-0.31332	0.4397	0.23168	0.41199
	1.24	-0.38003	-0.32162	0.34318	0.4416	-0.45486	1.05585
	1.241	-0.41557	-0.35031	0.33563	-0.22559	-0.47189	-0.32938
	1.242	0.20515	0.28195	0.32836	0.44271	0.85308	-1.03834
	1.243	0.17004	0.25322	0.32375	0.44697	0.16402	-1.06627
	1.244	0.1341	-0.43652	-0.34214	-0.21276	0.14894	-1.09006
	1.245	0.09822	0.19355	-0.34223	-0.20223	0.80622	0.24274
	1.246	0.71589	0.16296	-0.33991	0.47969	-0.55115	0.22508
	1.247	0.02665	0.13313	0.32712	0.49373	0.77784	-0.46865
	1.248	-1.31739	-0.55583	0.33077	0.50772	0.089	0.1924
	1.249	-0.69639	-0.58502	0.33644	0.52423	0.0726	0.17936
	1.25	-0.07499	-0.61413	-0.98324	-0.12543	0.05598	0.16867
	1.251	-0.09855	-0.63426	-0.95904	-0.09799	0.71189	-0.51575
	1.252	0.54283	0.01537	-0.91622	-0.0604	0.02466	0.15747
	1.253	-0.11712	0.01085	0.46489	-0.01651	0.68144	1.50953
	1.254	0.54039	0.67374	-0.79222	0.03588	0.66653	0.15879
	1.255	-0.76143	0.0217	0.61214	0.0933	0.65203	0.1643
	1.256	0.55826	0.69057	0.6967	0.1556	-0.03411	0.17307
	1.257	-0.07608	-0.61062	0.13277	0.2266	0.62433	-1.16857
	1.258	-0.70349	-0.58584	-0.41607	0.30575	-0.73262	-0.47554
	1.259	-0.01943	0.09996	-0.29916	0.38698	-0.74632	0.21979
	1.26	0.01137	0.12704	0.48386	-0.1976	-0.08884	0.24043
	1.261	-0.60851	0.81677	1.27576	-0.10926	-0.10347	0.26413
	1.262	-0.5705	0.1908	0.082	-0.0174	-0.11856	0.2906
	1.263	0.78488	-0.42882	-0.43419	-0.58523	-1.47824	0.32079
	1.264	-0.46889	-0.38067	-0.27095	0.19172	-1.49243	0.35484
	1.265	0.2464	0.33178	-0.09878	-0.36196	0.51017	1.74508
	1.266	0.3131	0.38975	-0.57938	-0.24106	-0.17624	0.43276
	1.267	-0.2758	-0.21319	0.2694	-0.11752	-0.8623	-0.87698
	1.268	-0.2113	-0.15798	0.45409	0.00802	-0.87604	-0.15216
	1.269	-0.14401	-0.10057	-0.01887	-0.52965	-0.21749	-0.77761
	1.27	1.23305	-0.04285	0.17569	-0.39565	0.44144	-0.72227
	1.271	-0.0038	0.01825	1.04223	0.41166	0.42839	-0.66331
	1.272	0.72782	0.74306	-0.73768	-0.11144	0.41535	-0.60067
	1.273	1.45949	0.14842	-1.18672	0.03727	0.40258	-0.53417
	1.274	0.2299	0.21498	0.36007	-0.47783	0.39002	-0.46383
	1.275	-0.33727	0.28885	-0.06836	-0.31636	0.37771	-1.06632
	1.276	0.41413	0.37017	0.18127	-0.81413	-0.30631	-0.31056
	1.277	-0.13864	-0.20259	0.44187	0.03105	0.35389	0.44935
	1.278	-0.02887	-0.10985	0.71602	-0.45166	-0.32966	0.53654
	1.279	0.7387	-0.67398	0.33283	-0.26117	0.33109	-0.04907
	1.28	0.1988	0.08177	-0.04408	-0.06562	0.32015	1.40057
	1.281	-0.33477	-0.47513	0.25494	0.13747	0.30952	0.82364
	1.282	-0.20802	0.2904	0.56442	-0.32049	-0.37279	0.25117
	1.283	-0.08452	-0.25535	0.17834	-0.13446	-0.38867	0.33914
	1.284	0.03533	-0.13471	0.41899	0.02475	0.26127	-0.26852
	1.285	-0.50014	0.6506	-0.02143	0.17124	0.90783	0.46905
	1.286	-1.03827	-0.5356	0.1728	0.29614	0.87728	-0.16222
	1.287	0.39182	-0.39671	-0.30019	0.41787	-0.49898	0.55782
	1.288	1.17032	-0.91079	0.55252	-0.13092	0.13917	0.59862
	1.289	-0.01779	-0.09982	0.7147	-0.03149	0.10048	0.62558
	1.29	0.10361	-1.25979	-0.47184	0.05151	0.05756	1.31791
	1.291	-0.42561	-0.43655	1.00291	0.13953	1.35963	-0.69431
	1.292	-0.29571	0.38992	-0.17008	0.23186	-0.02842	-1.3495
	1.293	0.49166	-0.09594	-0.02113	0.32003	-0.74531	0.02325
	1.294	0.6276	0.08224	0.79237	0.40893	0.55292	0.04241
	1.295	-0.54719	-0.39251	0.25713	0.4808	0.50281	-0.62738
	1.296	-0.413	-0.19994	-0.30379	0.53421	1.12107	0.04388
	1.297	-0.93184	-0.66054	-0.87229	-0.08629	-0.28084	0.71096
	1.298	-0.13974	-0.45576	-0.12625	-0.04898	-0.34077	0.01689
	1.299	-0.64943	-0.24491	0.63784	0.000192993	-0.39974	-0.6699
	1.3	-0.49491	-0.02811	0.09658	0.0645	0.21484	0.6838
	1.301	0.31963	0.19522	-0.44141	0.13025	-0.51553	0.00688
	1.302	1.14131	1.084	-0.30291	0.20389	-0.57371	0.68858
	1.303	0.0016	0.00217	-0.16659	0.27529	0.03851	-0.66264
	1.304	-0.47977	0.90384	-0.69793	-0.32463	-0.69507	0.69151
	1.305	-0.29913	1.15302	-1.21644	-0.24906	-0.08452	-1.33495
	1.306	-0.11215	0.74975	-0.40007	-0.16805	-0.81823	-0.65035
	1.307	0.07483	1.01301	-0.93042	-0.10259	-0.88406	-0.65369
	1.308	0.26181	0.62394	-0.81893	-0.05304	-0.2821	0.00877
	1.309	-0.20357	0.24314	-0.05323	-0.01058	-0.35472	-0.01108
	1.31	0.64214	0.52894	0.03326	0.01951	-1.1029	-0.71677
	1.311	0.18367	0.82184	-0.53815	0.05226	-0.50791	-0.06734
	1.312	-0.26863	0.46289	-0.44005	0.08869	0.08745	-0.77011
	1.313	-0.06336	0.77063	-0.3522	0.11691	0.00697	-0.12501
	1.314	-0.50945	-0.89199	-0.9339	0.14024	-0.07575	0.51615
	1.315	-0.31572	0.05914	-0.19413	0.15688	-0.17184	0.46463
	1.316	-0.1395	-0.33403	-0.12698	0.16525	0.3893	0.39526
	1.317	0.02881	1.23795	-0.06466	0.1685	0.26927	0.31507
	1.318	0.18365	0.15318	-0.00803	0.16571	-0.53525	0.89734
	1.319	-0.32003	1.04255	0.70236	0.15497	-0.00245	0.11584
	1.32	0.4832	0.61174	0.07762	0.13637	-0.14812	-0.6752
	1.321	0.61825	0.16066	0.10759	0.10988	-0.30624	-0.12763
	1.322	0.74188	-0.96544	0.79137	0.07497	-0.47582	0.40525
	1.323	0.21396	-0.10648	0.14671	0.03719	0.69588	0.93467
	1.324	0.3442	-0.56211	0.16303	0.6648	0.52066	0.10657
	1.325	-0.18369	-0.36122	0.1733	-0.04939	0.33873	-0.73029
	1.326	-0.05627	0.50125	0.84221	0.56799	-1.19189	0.45769
	1.327	0.05968	-0.63179	0.17691	-0.15845	-0.04621	0.27701
	1.328	-0.49188	-0.46385	0.16585	0.44284	0.41611	-0.59617
	1.329	0.26255	0.35794	0.14926	-0.29742	0.87005	1.22832
	1.33	-0.29988	-0.1478	0.12616	0.2919	-0.02912	-0.34163
	1.331	-0.20257	-0.64175	0.75428	0.20387	1.08546	-0.56472
	1.332	-0.09864	0.19733	0.70741	-0.56156	0.18287	0.56009
	1.333	-1.30575	-0.27999	-0.01277	0.000279174	0.6185	-0.35439
	1.334	0.1095	-0.75047	-0.08173	-0.11543	0.37836	-0.5996
	1.335	0.21214	-0.56277	0.50412	-0.23852	0.13142	-0.17747
	1.336	0.31154	-0.37796	0.41876	-1.03705	0.55027	0.91157
	1.337	-0.2418	-0.84467	0.32205	0.1591	0.29215	-0.03821
	1.338	-0.13892	-0.64685	0.21459	0.01029	0.02939	-0.31929
	1.339	-0.04675	-0.46415	-0.56459	-0.14682	-0.24513	0.06164
	1.34	0.03439	-0.29696	-0.02681	-0.31249	0.14036	-0.24974
	1.341	0.76457	-0.13661	0.50222	-1.15491	0.51683	-0.57364
	1.342	-0.47928	0.0117	-0.30615	-0.67005	0.21041	1.11813
	1.343	0.24119	-1.15633	-0.46218	-0.86298	-0.77398	-1.26013
	1.344	-0.34853	-0.34173	-0.63014	-0.39785	-0.42008	-0.26424
	1.345	0.36487	-0.19518	-0.14472	-0.6102	0.59708	-1.31292
	1.346	1.07318	-0.71345	-0.33457	-0.16437	-0.41248	-1.69735
	1.347	-0.18615	0.07602	-0.50898	-1.03773	-0.04851	-0.01645
	1.348	-0.1387	-0.46893	-0.66521	-0.55561	-0.99982	-0.32586
	1.349	-0.7484	-0.36258	-0.81632	-0.73481	0.08132	0.05944
	1.35	-0.70681	-0.26753	-0.95464	-0.23166	-0.15773	-1.55477
	1.351	0.63794	0.47759	0.23265	-0.39746	0.27821	-0.4581
	1.352	-0.64123	-0.76606	0.08883	-0.56489	0.04438	-0.7136
	1.353	0.69356	0.61534	-0.04357	-0.71935	-0.83888	-0.26349
	1.354	0.0596	0.66482	-0.16737	-0.19567	0.31243	-1.14401
	1.355	-0.57755	0.05087	-0.30242	-0.34931	-0.55833	-0.00349
	1.356	0.08929	0.75358	0.21466	0.15617	-0.76232	-0.90289
	1.357	0.7523	0.12815	0.06585	-0.00741	-0.28984	0.23296
	1.358	-0.55339	-0.50218	-0.09053	0.49139	-0.49051	-0.66558
	1.359	0.09933	0.17288	-0.23859	0.33231	0.67325	0.49005
	1.36	0.09333	0.17557	0.9509	0.18458	1.18512	0.31907
	1.361	0.08263	0.16992	0.1464	0.03686	0.35959	0.15493
	1.362	0.06719	0.15422	-0.65634	0.5609	-0.45436	0.00426
	1.363	0.04309	1.44851	0.51717	0.40284	0.73306	1.18697
	1.364	0.00989	0.09629	-0.31991	0.89586	0.558	0.31293
	1.365	-0.03063	0.71273	0.8265	0.7152	-0.96335	0.78834
	1.366	0.57536	-0.000881337	-0.02983	0.52358	-0.47862	-0.10481
	1.367	-0.13496	-0.06425	-0.22831	0.99687	-0.66367	1.03411
	1.368	-0.19657	-0.13766	0.89585	0.79992	-0.17324	0.1447
	1.369	-0.92063	-0.22106	0.68016	1.26003	0.98082	0.59529
	1.37	-0.3448	0.3455	-0.21092	0.37476	0.10996	2.389
	1.371	0.22647	0.89779	0.89576	0.83348	-0.74203	0.8193
	1.372	0.13704	0.11846	-0.64754	0.63246	0.44125	2.6557
	1.373	1.35081	0.64488	-0.20022	0.43228	0.28743	0.44055
	1.374	-0.06168	1.1581	0.91298	0.90429	-0.52524	0.27201
	1.375	-0.17263	0.34175	0.02677	0.70203	0.00443	0.09676
	1.376	0.36271	0.83181	0.45624	0.49163	-0.14374	1.94323
	1.377	0.23582	-0.00944	0.22202	0.95086	1.06132	1.0938
	1.378	0.10111	0.4542	-0.01567	0.07294	-0.41633	-1.1057
	1.379	-0.02609	-1.0382	0.41608	0.53546	0.79144	1.44182
	1.38	-0.14411	-0.5295	0.19124	0.33613	0.65345	1.29391
	1.381	1.04936	-0.67161	0.63168	0.13835	0.51467	0.47607
	1.382	-0.37123	-0.13679	-0.25173	0.61206	0.37328	0.34208
	1.383	-0.48446	-0.26318	0.1942	-0.24759	0.23726	0.89412
	1.384	0.70925	-0.39264	0.64118	0.23119	0.10671	0.104
	1.385	-0.05683	0.15371	-0.2347	0.04669	-0.02388	0.000469174
	1.386	-0.16428	0.0521	-1.10582	-0.13312	0.52012	1.26119
	1.387	1.03017	0.59747	0.00982	-0.31587	0.39336	-0.18238
	1.388	-0.40327	-0.18654	-0.20791	-0.50173	0.2683	0.40436
	1.389	-0.52988	-0.31347	-0.42626	-0.68688	0.14576	0.32168
	1.39	0.64758	-0.4479	-0.64763	-0.20516	-0.64724	0.92027
	1.391	-0.13661	0.08882	-0.2019	-0.38735	-0.0936	-2.53189
	1.392	-0.26173	-0.01978	0.24965	-0.56491	0.4597	0.11796
	1.393	-0.38958	-0.12882	-0.62744	-0.74186	-1.0024	-2.63999
	1.394	0.13704	-0.89263	-0.17544	-0.24895	-1.11832	-0.65221
	1.395	0.65319	-0.35796	-0.38928	-0.42273	-0.54969	-0.6841
	1.396	-0.80778	0.15351	0.05822	-0.59564	-0.64142	-0.70473
	1.397	-0.30955	-0.00247	-0.15824	-0.76642	-0.0537	-2.06862
	1.398	-0.47509	-0.17393	-0.37557	-0.26729	-0.79955	-0.71276
	1.399	0.66483	0.3098	0.06981	-0.43473	0.47532	-0.0261
	1.4	0.49065	0.12979	-0.81084	-0.60057	-0.26139	-2.03652
	1.401	-0.34743	0.59341	0.29736	-0.76475	-0.98814	-0.65161
	1.402	-0.53859	-0.27426	0.07758	-0.25931	0.98202	-2.64084
	1.403	-0.72803	0.18545	-0.13868	-0.41799	-1.07845	-1.91135
	1.404	-0.2606	-0.00415	0.31285	-0.57256	0.22263	0.18225
	1.405	0.20444	-0.85272	0.10211	-0.05608	0.18427	-0.41914
	1.406	-0.64047	-0.37762	-0.10568	-0.20389	0.14872	-1.68735
	1.407	-0.18237	-0.57221	0.35065	-0.3492	0.12199	-0.2354
	1.408	0.26821	0.54036	0.80593	-0.49203	0.10456	-0.12511
	1.409	-1.24823	-0.32415	0.60062	-0.6312	-0.57992	0.67331
	1.41	-0.14828	0.78558	-0.26586	-0.09889	0.75796	0.80821
	1.411	-0.35366	-0.08022	0.18525	0.4226	0.73552	0.90825
	1.412	0.10208	0.37533	-0.03578	0.26403	0.69403	0.9687
	1.413	-0.75106	0.17061	0.40252	-0.568	0.64521	0.33613
	1.414	-0.29053	0.62625	0.8333	-0.07355	0.5824	0.34888
	1.415	0.17022	-0.23713	-0.0649	-0.24802	-0.15431	-0.31877
	1.416	-0.02402	0.22025	-0.29979	0.24493	-0.22032	0.36534
	1.417	-0.21416	0.01964	0.12279	0.06138	0.37229	-0.33284
	1.418	0.25425	0.48028	0.54011	-0.12906	0.28169	-0.3773
	1.419	-0.59182	0.27641	-0.36928	0.35152	0.19791	0.94227
	1.42	-0.78737	-0.59231	-0.61362	0.83487	0.12068	-0.43399
	1.421	-0.32876	0.5142	-0.19528	-0.01887	0.7155	0.21613
	1.422	0.12712	-0.36001	-0.44075	-0.20338	0.6406	0.19358
	1.423	-0.06878	-0.57396	-0.02854	0.27321	-0.79017	0.82353
	1.424	0.39411	-0.12711	-0.28502	0.0743	-0.21595	0.75172
	1.425	0.85633	-1.0005	0.78474	0.54173	0.35758	0.67415
	1.426	-0.64568	-0.55691	-0.14056	1.00557	0.25305	0.58413
	1.427	-0.18581	-0.77192	-0.39727	0.1398	-0.51579	-0.16235
	1.428	0.27013	0.99121	-0.64825	-0.05003	-0.60063	1.1447
	1.429	0.0701	0.11771	0.42893	1.09793	-0.68347	-0.24989
	1.43	0.5229	-0.75511	-0.48046	0.24664	-0.76023	0.39833
	1.431	1.62889	0.34811	-0.72694	0.06361	-0.16362	-0.30591
	1.432	2.08032	2.11143	-1.63782	-0.78757	1.10367	1.01689
	1.433	1.21948	0.57698	1.43771	1.03797	-0.31083	0.32326
	1.434	0.35666	0.36146	1.19699	0.86339	-1.04926	-0.35864
	1.435	0.80659	0.14669	0.95206	0.01524	-0.45068	0.29111
	1.436	-1.35954	-1.38611	1.36587	1.16541	0.13759	0.244
	1.437	-0.90581	-1.59947	-1.53959	0.30993	0.05065	0.18921
	1.438	0.85903	0.8259	-2.45604	-2.55352	0.62894	0.79596
	1.439	1.96881	1.93192	-0.05233	0.5979	-1.47861	-0.62055
	1.44	-0.19764	-0.25739	1.68991	0.41268	-0.89231	-0.67578
	1.441	0.25728	0.19231	0.77576	0.22552	-0.98305	-0.74027
	1.442	0.71292	-0.01695	-0.1386	-0.63005	-0.40362	0.54394
	1.443	-1.44844	-2.20347	1.61507	0.52997	-0.48832	-0.19301
	1.444	-2.29522	-2.40905	0.72872	0.36622	0.77991	-0.92081
	1.445	0.13308	0.68407	-4.13197	-2.46179	2.05209	2.41687
	1.446	2.56526	2.46116	-1.01623	0.06528	-1.37323	-1.68171
	1.447	0.4147	0.28201	0.11347	0.59135	-2.11053	-1.72236
	1.448	0.2314	0.08369	-0.08105	0.45226	-0.82995	-1.76621
	1.449	0.70644	-0.77137	-1.5921	-1.01292	-0.21648	-1.80454
	1.45	-2.09021	-3.60313	0.88981	0.20235	-0.94259	0.86731
	1.451	-2.26608	-2.47614	1.38271	0.08349	-0.99633	-0.52172
	1.452	0.17886	1.29069	-4.75995	-2.70505	2.31175	1.47517
	1.453	2.62591	3.73973	1.05089	0.5231	-0.42832	-1.26507
	1.454	-0.1655	0.25693	0.89151	0.41453	-0.47836	0.05503
	1.455	-0.33345	0.73385	2.06996	-0.35273	0.14977	0.02682
	1.456	0.1573	-0.10636	-0.72212	-0.44217	0.78232	-0.67355
	1.457	-2.6246	-3.58098	1.8025	0.81019	-0.59937	-0.69455
	1.458	-2.78363	-3.09581	1.6806	1.40186	0.71268	-0.03513
	1.459	0.98941	3.32447	-5.74424	-2.68514	4.03532	3.31975
	1.46	2.79936	3.81383	1.42962	1.2399	-0.71558	-0.78353
	1.461	0.02704	1.66781	1.30551	0.4909	-0.08891	-0.15413
	1.462	0.53223	1.50228	1.84546	0.40901	0.53268	-0.21133
	1.463	1.04021	0.0207	-0.26441	-0.33675	0.48293	0.40697
	1.464	-2.37889	-3.43582	1.61347	0.9261	-0.2378	0.3473
	1.465	-3.83035	-4.25157	2.16492	1.52055	-0.96323	0.27878
	1.466	-0.03905	1.5286	-4.58295	-3.22834	3.01558	4.264
	1.467	4.41129	4.6755	-0.03659	0.0483	0.27619	-0.54559
	1.468	0.35082	-0.08678	1.20216	1.33059	0.23059	-0.6131
	1.469	0.22403	2.40854	2.44947	1.28296	-0.48529	-0.68111
	1.47	0.75632	0.95074	-0.94022	-0.76035	0.81842	1.96113
	1.471	-1.98304	-4.45963	1.64725	1.20622	-0.568	-0.81925
	1.472	-4.06404	-5.25053	2.24649	1.83829	-0.61294	-0.2219
	1.473	-0.90093	-0.10344	-3.12001	-2.19906	4.04894	3.08181
	1.474	6.19619	7.68458	-3.16974	-0.8872	-0.69865	-1.06216
	1.475	-0.46683	1.62024	2.08956	1.09435	-0.72372	-0.45231
	1.476	0.72422	2.80159	2.03777	1.07386	-0.05706	-3.20808
	1.477	1.25862	1.3425	-0.66746	-0.94799	1.29245	0.81236
	1.478	-1.48623	-3.41897	1.27284	1.03997	-0.03014	0.10854
	1.479	-4.88481	-6.86068	2.55454	2.36503	-1.34652	-1.26764
	1.48	-2.38687	-2.38836	-1.46719	-0.98073	2.7229	2.09831
	1.481	7.31153	6.69431	-5.48805	-2.98767	0.08513	-0.61304
	1.482	0.63444	0.60847	2.43912	1.02092	-0.52136	-0.60528
	1.483	1.82029	2.43851	2.40808	1.6938	-1.80032	0.07583
	1.484	0.38994	0.97528	-0.93543	-1.63722	0.95545	0.7534
	1.485	-1.0391	-3.12411	1.03454	0.37997	-0.31513	0.08022
	1.486	-4.4303	-7.22092	2.34584	2.40153	-2.25527	-1.94743
	1.487	-3.23888	-3.40912	-1.65004	-0.24964	1.86886	2.80553
	1.488	7.11877	6.99284	-8.29929	-3.56553	1.30322	0.80313
	1.489	0.44947	0.91131	2.97551	1.13852	-1.27204	-0.51955
	1.49	0.98398	1.42188	3.63455	1.83828	-2.49327	-1.15862
	1.491	0.21484	1.93889	0.32126	-1.46189	0.32057	0.22996
	1.492	-0.54692	-0.83248	0.33859	-0.07749	-0.23017	-0.41762
	1.493	-4.58028	-6.23875	3.01849	1.98128	-2.79178	-1.74049
	1.494	-4.02329	-5.70574	-0.26587	0.70768	0.6998	1.67435
	1.495	6.36013	8.0173	-9.51718	-5.2366	2.85173	1.70677
	1.496	1.02774	1.30106	2.47632	1.51633	-1.71143	-1.64271
	1.497	1.59474	3.16316	2.53246	0.92879	-2.23833	-1.60867
	1.498	0.85661	2.39097	-0.05744	-1.65564	-0.07309	-0.22135
	1.499	-0.53781	0.29855	-1.9805	-0.8962	0.08875	-0.17788
	1.5	-4.55354	-7.07116	2.07334	1.20318	-2.4245	-2.15399
	1.501	-5.29294	-6.52816	1.48565	0.63585	-0.22229	-0.0644
	1.502	3.13749	5.22382	-10.381	-5.93894	4.00808	3.38766
	1.503	4.36623	1.81387	2.319	1.52141	-1.16766	-1.95731
	1.504	0.36164	1.04636	0.42511	0.97312	-1.63293	-0.53482
	1.505	-0.36772	1.59739	1.85683	0.43033	-0.07185	-0.45882
	1.506	-0.43984	0.17212	-0.68774	-1.44233	0.15402	0.29904
	1.507	-3.78882	-5.86853	2.05342	1.33858	-0.99758	-0.31008
	1.508	-6.48545	-7.9542	3.43879	2.08999	-0.84226	-0.25629
	1.509	-0.01205	3.14793	-7.7983	-5.85428	5.3447	5.20564
	1.51	5.1491	5.01917	0.19108	0.87745	-1.94376	-1.52727
	1.511	0.48759	0.95681	0.87391	0.92516	-0.49694	-0.1393
	1.512	0.41057	2.82896	3.5449	0.96947	-1.07098	-1.4571
	1.513	0.33206	2.06382	-2.43273	-1.67719	1.0153	0.598
	1.514	-2.36767	-2.65858	0.86303	0.33602	-0.9534	-0.06182
	1.515	-5.71931	-8.03724	4.82981	3.02237	-2.24581	-1.39493
	1.516	-1.86281	-1.54405	-3.80993	-1.63469	3.86201	2.01111
	1.517	6.57887	7.58753	-4.48798	-2.28789	0.55002	0.67747
	1.518	0.61478	-0.42175	2.79911	1.73567	-0.74438	-1.33148
	1.519	1.85383	2.77814	2.76743	2.40281	-1.39192	-1.31903
	1.52	1.12674	2.02101	-1.93064	-1.62392	1.96943	0.03709
	1.521	-0.2541	-2.03053	1.33149	0.35575	0.61436	0.03732
	1.522	-4.90943	-7.39995	3.25525	2.32568	-2.77189	-2.6746
	1.523	-3.66756	-4.8561	-0.12041	0.96467	1.25154	2.74441
	1.524	7.40094	6.92121	-9.45733	-4.39232	3.27914	2.08228
	1.525	2.09771	1.55559	3.77158	2.94261	-1.41511	-0.60834
	1.526	2.0353	3.44411	2.40518	1.599	-1.39321	-2.61438
	1.527	1.97426	3.35607	0.37074	-0.41551	-0.0306	0.11637
	1.528	-0.05052	1.29145	0.32421	-1.09791	1.32523	0.8163
	1.529	-3.38331	-5.38781	2.93817	1.5649	-1.34253	-1.18459
	1.53	-6.0592	-7.44965	2.90081	2.22718	0.03018	0.20237
	1.531	3.70861	4.99618	-9.09987	-5.80972	6.08532	4.96651
	1.532	4.96206	2.93461	2.11366	2.16982	-1.32758	-2.46029
	1.533	2.28615	0.87508	1.3709	0.78964	-1.35641	-0.41481
	1.534	2.23032	2.77237	2.60573	1.40103	-0.73049	-0.40517
	1.535	1.52204	2.69291	-1.46773	-1.32684	0.56905	1.63886
	1.536	-3.11558	-3.31924	1.09742	0.62287	-1.48843	0.30192
	1.537	-5.78773	-7.35247	3.6529	3.89964	-2.21341	-1.03722
	1.538	-1.25409	0.48332	-4.41821	-3.51765	3.77672	4.38953
	1.539	7.21282	7.65941	-2.51646	-0.89884	0.3778	-0.32781
	1.54	0.62124	-0.33353	2.0582	1.06906	-0.30582	-0.29913
	1.541	2.54574	2.88283	3.3239	1.70968	-1.64885	-2.29518
	1.542	1.2013	2.14069	-0.70595	-2.31093	1.73742	0.45343
	1.543	-1.45237	-1.89749	0.57438	-0.3201	-0.92732	-0.85719
	1.544	-5.41432	-6.59565	2.51645	3.00575	-2.92063	-2.16816
	1.545	-4.78754	-4.04127	-0.8389	-0.33629	1.82747	2.61914
	1.546	7.63155	9.06188	-8.82977	-5.00514	3.22774	1.31939
	1.547	1.05889	0.40594	3.75099	1.67901	-1.4248	-1.33226
	1.548	1.69061	2.30085	2.39017	2.3489	-1.37302	-1.9524
	1.549	1.01644	1.5577	-0.29591	-0.98735	0.02777	0.13705
	1.55	-0.31207	-1.16202	-0.99213	-0.98444	1.42783	0.1983
	1.551	-4.91212	-5.86201	0.97814	1.70061	-2.53321	-1.76469
	1.552	-7.54357	-8.58444	2.95869	3.06057	-1.77225	0.33835
	1.553	3.58135	3.85791	-9.65941	-6.26406	5.0462	4.47591
	1.554	5.54006	3.11262	2.28662	2.45335	-0.89911	-1.53405
	1.555	0.29491	1.04855	0.94488	0.47002	-1.48287	-2.13433
	1.556	0.94351	1.62499	2.90474	1.14344	-1.41569	-2.063
	1.557	0.28347	1.54173	-1.11433	-2.19552	2.0074	1.39189
	1.558	-2.99598	-3.15669	0.83088	0.46768	0.0404	-1.2472
	1.559	-6.92855	-7.85512	4.10118	3.13028	-1.92691	0.17634
	1.56	-2.99911	-3.32166	-1.91965	-1.55495	2.83066	2.95488
	1.561	8.135	9.12559	-5.96065	-3.57749	1.52507	2.34688
	1.562	0.27704	-0.18755	1.93809	1.07245	-1.13394	-0.96973
	1.563	1.59044	2.36805	1.88086	1.72324	-1.76139	-1.57363
	1.564	0.28923	1.62433	-0.82224	-1.62504	0.31489	0.53619
	1.565	-1.6656	-0.43792	0.4596	-1.63115	0.37902	0.61781
	1.566	-4.92744	-5.79818	1.74665	1.70892	-2.90807	-1.32698
	1.567	-7.53304	-6.54216	2.36405	1.70304	-0.82314	-1.24165
	1.568	2.30647	3.26324	-9.63709	-6.32563	5.28759	2.90344
	1.569	4.94449	4.49694	0.93009	1.01222	-1.37018	-1.07049
	1.57	0.38061	1.77422	0.21467	0.33387	-1.30342	-1.65866
	1.571	2.35411	1.02922	1.50849	0.9939	-1.90493	-0.21201
	1.572	0.38784	0.94491	-0.49334	-1.6824	0.86317	0.56217
	1.573	-2.24052	-1.77606	-1.1572	-1.01822	0.27049	-0.01498
	1.574	-6.18863	-7.13439	2.17896	2.98744	-2.33464	-1.94274
	1.575	-4.89888	-3.92101	0.21308	0.31528	0.44321	0.19473
	1.576	6.21297	7.86405	-8.38335	-5.69488	2.5538	3.01134
	1.577	2.90677	1.18649	2.95074	1.65756	-1.38129	-0.25914
	1.578	2.21288	3.08112	1.02483	1.66479	-2.62067	-2.84869
	1.579	2.17495	1.67848	1.08904	-0.33449	0.84333	0.6537
	1.58	0.82863	-0.38337	-0.17555	-1.00057	0.94433	0.77292
	1.581	-3.1415	-3.76435	1.88401	1.67331	-0.96976	-1.1365
	1.582	-6.4575	-6.48658	3.28249	3.6778	-0.8668	-1.0133
	1.583	-2.57662	-1.95459	-0.61454	-0.99581	3.27468	2.49853
	1.584	7.84453	7.85263	-5.15787	-2.3272	0.69816	0.59819
	1.585	1.888	1.17476	1.58848	1.68488	-0.53308	0.0541
	1.586	3.13103	3.72891	2.3718	2.3572	-1.08899	-1.16425
	1.587	1.75783	1.00592	-0.16385	-0.30857	0.37739	1.00538
	1.588	-0.26427	-0.39934	-0.04639	-0.30059	1.17594	0.46987
	1.589	-4.908	-5.10127	3.39539	2.38092	-1.38195	-0.73953
	1.59	-6.2747	-5.18922	2.8565	2.39234	-1.24553	-1.26779
	1.591	0.21632	0.6564	-4.97736	-4.27588	4.94371	3.62065
	1.592	7.35858	6.50262	-2.1846	-0.25577	-0.29223	-0.28818
	1.593	1.40361	0.47782	1.93833	0.4258	-0.14543	-1.48501
	1.594	3.96449	2.36512	2.08119	1.77652	-1.33839	-0.64891
	1.595	1.27748	0.95542	0.24644	-1.54761	0.8325	1.54366
	1.596	-0.1066	-1.7723	-0.24455	-0.86246	0.31944	0.3558
	1.597	-5.42613	-5.16043	2.59228	2.49577	-1.53464	-2.18179
	1.598	-4.85732	-5.25175	2.12288	1.84714	-0.69474	0.02206
	1.599	1.60507	3.22802	-6.30648	-6.14804	3.50997	2.22815
	1.6	6.10342	5.11282	-0.79226	0.55426	-0.34645	-0.97652
	1.601	1.42677	1.06317	-0.57711	0.57791	-0.83836	-1.47068
	1.602	1.98646	2.94689	1.63831	0.60302	-1.32456	-0.60735
	1.603	0.59711	0.22783	-0.80222	-1.37744	0.19225	0.93457
	1.604	-4.04885	-2.47555	0.06512	-0.01976	-0.32486	0.44696
	1.605	-6.06669	-5.83086	2.25626	2.67357	-2.1919	-1.3923
	1.606	-5.44986	-5.21805	1.12087	1.35768	-0.71126	-0.52171
	1.607	3.02813	5.29105	-7.31137	-6.63769	3.45774	2.38191
	1.608	4.3039	3.93415	1.51698	1.39956	-1.11443	-0.80237
	1.609	1.66271	2.58886	-0.28019	0.75179	-0.99203	-1.95359
	1.61	0.99724	1.91377	-0.09045	0.10335	-0.20712	-0.3965
	1.611	0.33014	-0.74025	-0.5572	-1.21158	-0.09008	0.4882
	1.612	-3.61204	-2.73392	0.31104	0.81496	-0.64124	0.02248
	1.613	-6.24165	-6.04207	3.17313	2.84213	-1.19409	-0.44011
	1.614	-3.63048	-4.07304	0.73072	0.86245	-1.07349	-0.22226
	1.615	3.57608	5.81946	-7.02623	-5.79382	3.07053	4.05901
	1.616	5.55587	3.85412	1.14157	0.9092	-0.86192	-1.13235
	1.617	1.64551	3.21207	0.68215	0.93279	-1.43693	-1.58358
	1.618	1.67257	1.91933	0.88614	0.28855	0.000858015	-1.35489
	1.619	-0.27318	-0.6954	0.44065	-1.02179	0.77275	1.58498
	1.62	-3.53788	-3.31354	0.67583	1.01007	-0.46233	-0.88473
	1.621	-5.49437	-6.58714	2.24676	3.04303	-1.0252	-0.64379
	1.622	-3.52606	-4.58692	1.17388	1.73761	-0.23722	0.27819
	1.623	3.6833	4.6703	-5.86702	-5.57889	3.23816	3.91069
	1.624	6.31143	3.38202	2.36245	1.13346	-0.00966	-1.25232
	1.625	3.03975	2.75374	0.64788	1.16748	0.10827	-0.99622
	1.626	2.38471	1.46633	0.93485	0.53505	0.22986	-0.73609
	1.627	-0.22475	-1.78905	-0.10915	-0.76555	2.35905	0.20391
	1.628	-2.16748	-3.0562	-0.49122	0.60565	1.11962	-0.20721
	1.629	-4.10623	-4.97596	3.77433	3.31342	-1.46831	-0.61493
	1.63	-4.07155	-3.58999	1.40219	2.01334	-0.02978	1.01149
	1.631	2.51046	4.39223	-4.27868	-5.96535	2.75581	3.99492
	1.632	5.81613	5.12231	1.33246	0.08544	-1.17798	0.89146
	1.633	2.57736	2.56342	0.97394	0.12477	-1.08293	-0.85454
	1.634	2.61691	1.98716	1.94601	0.16491	-0.31814	-1.24387
	1.635	-0.62061	-0.57187	0.90544	-0.46088	1.1249	1.73184
	1.636	-1.89695	-1.81921	-0.16139	0.25141	1.22815	0.62619
	1.637	-5.1397	-5.04648	2.0779	2.96943	-1.35456	0.18596
	1.638	-3.80048	-3.0038	1.64216	1.6815	-1.24327	0.40553
	1.639	1.47031	2.33866	-2.7818	-4.28129	3.57204	4.68174
	1.64	7.39974	7.02514	-1.23832	-1.55895	0.32026	0.83206
	1.641	2.84759	2.47593	0.28621	-0.17071	-0.91089	-1.00397
	1.642	1.56998	2.54052	0.46517	-0.11673	-0.12359	-2.17706
	1.643	-0.36037	-0.68771	-0.015	-0.72952	1.33524	0.0373
	1.644	-2.94581	-1.93412	0.17336	0.66298	1.44995	0.22264
	1.645	-4.8755	-4.49689	1.68459	2.72493	-1.12378	-0.27381
	1.646	-4.83911	-4.41959	1.20391	2.11624	-1.00855	-0.77129
	1.647	-0.8739	-1.04791	-2.6132	-2.49855	1.12673	1.42472
	1.648	6.36401	7.59574	-3.79331	-3.10338	1.24824	0.89706
	1.649	2.46796	2.39328	0.32932	-0.3666	-0.646	-3.0207
	1.65	1.84639	2.46535	-0.20357	0.36796	-0.52124	-2.20986
	1.651	-0.73244	-0.75043	-0.73206	-0.90087	-0.40192	-0.7171
	1.652	-1.99473	-3.29677	0.07555	-0.8332	0.38406	1.46192
	1.653	-3.90833	-4.51824	0.87947	2.57563	-1.52222	-1.0986
	1.654	-5.16116	-5.73304	0.35941	2.6453	-2.08891	-2.30318
	1.655	-2.48214	-2.32886	-0.16625	0.04441	-1.98311	-0.80374
	1.656	6.09248	5.69291	-5.34341	-5.22696	1.48443	3.39792
	1.657	4.1935	2.51312	0.76539	0.85859	-1.77612	-1.19682
	1.658	1.64415	2.63685	-0.42726	0.93321	-1.67802	-1.05239
	1.659	-0.25021	0.12171	0.35579	0.34187	0.43979	-1.59882
	1.66	-1.49152	-2.39632	0.45806	1.08858	-0.12873	0.54754
	1.661	-2.07654	-2.27477	0.55072	1.16896	-0.02502	-0.69701
	1.662	-4.62663	-4.7907	1.95644	2.58728	-1.26462	-1.9543
	1.663	-3.89744	-2.02688	0.04188	0.66681	-1.83411	-1.18171
	1.664	0.76632	2.72214	-2.53825	-3.92447	1.62718	0.94343
	1.665	6.7404	6.81258	-1.14641	-0.498	0.38172	1.02961
	1.666	2.89279	2.33485	-0.42809	0.25807	-0.86453	-2.27488
	1.667	1.65943	1.14438	0.31445	1.01273	-0.09489	-1.49571
	1.668	-1.54485	-0.71553	0.41827	0.42972	0.67186	-1.36891
	1.669	-1.47755	-1.92045	-0.12979	0.51436	0.76457	0.12437
	1.67	-2.72508	-3.79187	1.33513	2.60181	-1.16207	-1.74664
	1.671	-3.31858	-4.34729	0.8084	1.34994	-1.0725	-1.5849
	1.672	-1.2928	-0.94741	-1.04564	-1.23718	1.03323	-0.74499
	1.673	5.96708	8.3798	-4.87273	-5.82928	1.79208	3.49697
	1.674	4.05376	3.19329	0.60525	0.93401	-0.81169	-0.36855
	1.675	2.14323	1.30612	0.10581	0.35067	-0.72841	-2.20664
	1.676	-0.41856	-0.57678	0.26482	-0.23138	0.02473	-0.66444
	1.677	-1.01663	-1.14183	0.4264	-0.1449	2.12109	1.55972
	1.678	-1.61335	-2.36567	0.58614	1.94658	-1.16251	-0.95424
	1.679	-3.52404	-3.59602	1.42385	1.36536	-1.08719	-1.4227
	1.68	-3.47417	-2.85458	0.95179	0.11532	-0.34197	-1.19745
	1.681	1.1602	1.84034	-2.83579	-5.14236	1.74605	3.77065
	1.682	6.44681	6.53286	-1.30386	-1.04809	-0.20218	2.65837
	1.683	3.22184	1.99615	0.21073	0.37645	-0.8054	-0.49834
	1.684	0.65609	1.42034	1.04249	1.13558	0.60755	-2.31871
	1.685	-1.25539	-1.13391	1.20521	0.55992	1.34853	1.27304
	1.686	-3.16535	-1.70976	0.69161	-0.01387	1.41615	2.82519
	1.687	-3.76537	-4.26362	2.83255	2.08513	-0.53495	0.31779
	1.688	-3.71069	-4.18185	1.65609	1.51282	-1.14289	1.19687
	1.689	-1.68938	-1.46163	0.46783	-1.06167	0.26454	0.71293
	1.69	5.57222	7.19455	-4.04889	-4.30254	2.34405	4.96016
	1.691	4.31646	1.99782	1.40236	0.47207	0.38703	1.77647
	1.692	1.7482	1.41096	0.89478	1.23814	-0.22752	-0.03994
	1.693	-0.16753	-0.49806	1.05399	0.000552981	-0.17204	-1.17374
	1.694	-1.43091	-1.09403	1.88555	0.09879	1.22507	3.11826
	1.695	-2.69376	-2.34925	1.38402	1.53438	-0.06695	0.63782
	1.696	-3.30085	-3.60345	2.20024	2.30346	-0.68804	-1.1711
	1.697	-3.25478	-3.54344	0.36698	0.40079	0.03283	0.40939
	1.698	1.37514	1.12878	-1.46549	-3.50527	1.42392	1.99386
	1.699	6.66162	5.80802	-2.63571	-2.06444	0.13212	3.57001
	1.7	1.47273	1.9217	0.83847	1.38337	-1.15497	0.399
	1.701	1.52419	0.67537	0.99259	2.16135	-0.42141	-0.74528
	1.702	-0.38701	-0.56558	0.48028	0.93812	0.31578	0.13223
	1.703	-2.29864	-1.14718	0.63402	1.05208	0.38139	1.00988
	1.704	-2.24579	-2.38963	0.7897	1.83521	-1.56971	-0.14024
	1.705	-4.81121	-3.62778	1.6088	1.95286	-1.49963	-1.97439
	1.706	-2.79046	-1.56579	-0.89075	-0.59926	-0.08113	-1.10478
	1.707	3.15975	3.79133	-3.39183	-5.15434	1.33513	2.4714
	1.708	6.48855	5.19084	-0.58793	0.9797	-1.28266	1.98552
	1.709	1.30443	1.97444	0.22498	0.43527	-0.5387	-2.56215
	1.71	0.70399	-0.58303	0.37206	-0.10789	0.20597	-3.05089
	1.711	-0.55011	-1.81913	0.51823	0.01934	0.95324	-0.83811
	1.712	-1.80277	-1.73258	-0.000349231	-0.51896	0.36043	0.69291
	1.713	-2.40011	-2.30445	0.14314	2.28448	-0.9042	-1.16416
	1.714	-4.30675	-3.53471	-0.3781	0.41391	-1.4937	-1.67042
	1.715	-2.28601	-1.47359	-0.89577	-1.45663	-0.07026	-2.1698
	1.716	3.66167	4.5369	-4.06343	-5.33041	2.02237	1.40105
	1.717	5.02215	3.95194	-0.59094	0.14673	0.08036	-1.11643
	1.718	1.79747	1.38443	-0.43357	0.28121	-0.51879	-2.9518
	1.719	0.53627	0.79283	-0.27627	0.41705	-0.44565	-2.7565
	1.72	-0.07032	-1.77655	1.20778	0.55432	1.64503	0.14497
	1.721	-0.679	-1.71339	0.04107	0.69204	0.37169	0.34489
	1.722	-3.90946	-2.31402	0.20381	2.16639	-0.90217	-0.12704
	1.723	-3.20894	-2.9111	-0.29894	0.97111	-1.50071	-1.28245
	1.724	-1.85244	-0.20962	-0.13905	-1.55779	-0.07985	-1.08934
	1.725	4.08888	4.47076	-3.29713	-4.75201	2.01538	1.80912
	1.726	6.0997	3.87758	-0.48308	0.73789	-0.59278	-0.71043
	1.727	1.5609	1.30212	1.00534	0.88564	-1.18485	-2.54966
	1.728	0.29434	0.04204	1.16937	0.36614	0.23795	-1.67911
	1.729	-1.62742	-1.21708	1.33362	0.5164	2.33538	2.57467
	1.73	-2.23985	-1.81932	0.83484	0.000130704	1.07166	1.4143
	1.731	-2.85759	-1.76641	0.32594	1.47439	-0.86921	0.23002
	1.732	-3.48094	-1.71835	-0.19657	0.92977	-1.47364	-0.98012
	1.733	-1.48811	-1.01421	-0.06145	-0.95897	0.60812	-0.1733
	1.734	3.11957	3.64002	-1.92729	-3.52713	1.33912	2.64271
	1.735	5.10411	3.67728	-0.47867	1.24708	0.05304	2.06661
	1.736	1.19356	1.07557	0.30369	0.67494	-0.56199	-1.22609
	1.737	-0.1028	-0.8715	1.07635	0.75909	0.83393	-1.15548
	1.738	-2.05844	-2.1634	1.83945	0.16512	0.20966	-0.42752
	1.739	-1.39565	-2.79885	0.6135	0.23937	0.25725	0.97811
	1.74	-4.00963	-4.09507	0.71536	1.64948	-0.36754	-1.00092
	1.741	-3.35139	-2.7584	-1.177	0.38327	-0.32215	-0.95847
	1.742	-1.38536	-0.76361	-1.07934	-0.8849	0.39431	-0.24428
	1.743	1.88601	3.20375	-0.99019	-2.83068	1.10624	1.12917
	1.744	5.1515	4.52956	-1.57419	-0.78181	-0.87563	2.48261
	1.745	1.86573	1.23569	0.49311	-0.07323	-1.51486	-0.91154
	1.746	-0.11492	-0.08427	1.2279	0.62792	-0.14032	-0.93481
	1.747	-0.1307	-0.74449	1.30026	-0.00372	1.23578	-0.28188
	1.748	-1.45613	-2.06455	0.7114	0.03737	0.5992	1.05148
	1.749	-1.47349	-2.72763	0.12058	1.41254	-0.03747	-0.32974
	1.75	-2.80171	-2.07166	-0.4691	0.78488	-1.34555	-1.03565
	1.751	-1.51268	-0.10073	-1.06261	-0.51456	0.03513	0.27918
	1.752	1.0834	1.20795	-0.99532	-0.48233	-0.60371	0.90895
	1.753	4.98738	4.49336	-0.9279	-1.78425	0.10483	0.85891
	1.754	3.65188	3.16104	0.46605	0.91965	-1.8758	0.12787
	1.755	1.00046	0.50482	0.52515	1.61018	-0.49976	-0.62122
	1.756	-0.34594	-0.83633	1.24023	0.95414	0.87291	0.64224
	1.757	-1.04096	-0.86321	1.95043	0.95973	1.57032	2.56917
	1.758	-0.43049	-0.89463	0.66187	0.28837	0.24818	2.44996
	1.759	-1.13207	-0.92826	0.69969	0.9513	-1.07473	-0.3827
	1.76	-1.83558	-0.30498	0.07322	0.27695	-1.05218	0.16277
	1.761	0.07701	0.97435	-0.55968	-0.40445	0.3129	1.37147
	1.762	1.33122	1.59023	0.13112	-1.09135	-1.01365	-0.81653
	1.763	4.57176	3.5479	-1.16225	-1.76453	0.35119	1.77002
	1.764	2.599	1.57482	0.87195	0.24616	-1.64458	-0.33992
	1.765	0.63829	0.93405	0.2558	0.26028	0.39419	-1.07754
	1.766	-1.30198	-1.00484	1.6367	0.2859	-0.9277	-1.10513
	1.767	-1.27204	-0.96035	1.02563	0.31114	1.11129	-0.45236
	1.768	-1.23739	-0.91101	-0.24964	0.33562	-0.88486	-0.47422
	1.769	-2.49368	-2.16116	-0.19208	0.36987	-0.86324	0.88754
	1.77	-2.42365	-1.41659	-0.79419	-0.25634	-0.1693	-1.11152
	1.771	-0.39009	-0.01352	-0.07121	-0.88608	0.52481	-0.41032
	1.772	2.29761	3.36668	-0.67878	-2.18581	0.54526	1.63735
	1.773	3.02656	2.13729	-0.6223	-0.1465	-0.77971	0.30782
	1.774	0.48271	0.25118	-0.56738	-0.11165	-0.08832	-1.70115
	1.775	-0.07914	-0.95851	0.15631	-0.06864	0.60467	-0.97668
	1.776	-2.58776	-2.1495	0.88523	0.65125	1.29733	-0.22462
	1.777	-1.81355	-2.01344	-0.37699	0.70535	1.31788	0.53614
	1.778	-1.68291	-3.84365	-0.30883	1.43198	-0.67836	-2.07188
	1.779	-2.86921	-3.04288	-0.91095	0.81258	-0.66057	-1.31736
	1.78	-2.10014	-1.59389	0.4683	-0.48685	1.37089	0.08952
	1.781	3.25576	4.47404	-1.47333	-3.12468	2.05575	2.84561
	1.782	3.36813	3.28445	-0.10268	0.23984	0.04909	2.88049
	1.783	0.86549	1.44103	-0.06007	0.26471	-0.61341	-1.81914
	1.784	0.33375	0.26272	1.3099	0.95756	0.06738	-1.7776
	1.785	-0.85606	-2.23663	1.34642	0.30714	0.74681	-0.39647
	1.786	-1.3922	-1.44125	-0.6126	0.31881	-0.59379	0.2986
	1.787	-1.91213	-2.6072	-0.5765	1.67366	0.08315	-0.33709
	1.788	-3.07052	-2.43713	-0.53619	1.03181	-1.2554	-1.62505
	1.789	-0.94468	-0.27952	-0.49527	-0.94318	0.76655	-0.87418
	1.79	3.81484	3.87119	-1.7796	-3.58206	2.11563	1.92686
	1.791	3.9905	3.40619	-0.41152	0.45359	0.10188	2.01405
	1.792	1.54653	2.28368	-1.70348	-0.1909	-0.56881	-1.29022
	1.793	0.42286	-0.80717	0.98846	0.50292	0.10402	-1.87605
	1.794	-0.69325	-1.25315	1.02487	-0.13911	0.10393	0.25123
	1.795	-1.83941	-1.07151	-0.94792	0.53989	-0.57378	0.9929
	1.796	-2.36329	-2.24315	-0.94919	1.20319	0.08656	-1.00685
	1.797	-2.2492	-2.11519	-0.29869	1.18832	-1.27317	-2.35062
	1.798	-0.19773	-0.03898	0.99758	-0.84389	0.0497	-1.69409
	1.799	2.50515	4.01109	-0.36609	-2.88101	0.6992	2.34255
	1.8	4.55015	4.10177	-1.07241	-0.91383	-0.6716	3.66794
	1.801	1.33067	2.18799	-1.13058	-0.29637	-1.37445	-1.12293
	1.802	0.71114	0.25249	0.12443	0.31131	-0.06578	-2.55203
	1.803	-1.21495	-1.67945	1.37752	0.24833	0.57023	0.75664
	1.804	-1.82868	-2.29097	0.6351	0.8501	-0.14159	0.67966
	1.805	-2.44888	-2.90861	-0.77793	0.77781	-0.8553	-2.11313
	1.806	-2.41525	-2.86866	-0.20617	0.70119	-0.8993	-2.20317
	1.807	-1.74808	-2.19291	0.35186	-0.05528	-0.94808	-0.28666
	1.808	0.86105	1.09592	0.23038	-1.49119	1.01513	0.92896
	1.809	5.42616	5.03395	-1.22711	-2.26754	0.95803	2.80861
	1.81	0.80736	1.70388	-0.04195	0.28581	-1.12	0.61163
	1.811	2.09892	1.02789	0.48274	0.17191	-0.50915	-2.24573
	1.812	-1.17507	-1.60566	1.67487	0.06343	0.10307	-1.02216
	1.813	-1.82723	-1.60056	1.53601	0.62074	1.38438	2.23402
	1.814	-1.15905	-2.24475	-0.59381	0.51158	0.64886	1.4404
	1.815	-3.76958	-2.89214	0.58764	1.73337	-0.08937	0.64242
	1.816	-2.45517	-1.56719	0.43467	0.9455	-0.15849	-0.84039
	1.817	-1.13127	0.4266	0.94518	-0.50945	0.44338	1.07075
	1.818	4.78431	5.72422	-0.53722	-2.63181	1.71585	2.98953
	1.819	3.47481	3.74714	-0.04425	0.57596	-1.72154	1.50091
	1.82	2.79991	1.74698	0.4349	0.43273	-0.45786	-2.04034
	1.821	0.15066	0.39757	1.56841	0.95013	0.80131	0.49864
	1.822	-0.54961	-0.31123	1.36108	0.7893	1.38407	0.31264
	1.823	-2.55649	-2.33472	0.48608	0.62662	0.62094	1.48406
	1.824	-1.93871	-2.37554	0.27196	1.79859	-0.14396	0.62931
	1.825	-1.33147	-2.42792	0.04747	0.95867	-0.91259	-2.26722
	1.826	-2.04047	-1.82727	0.47862	0.11268	0.33158	-1.10976
	1.827	1.85636	2.09101	0.26008	-1.38712	0.24032	0.74215
	1.828	5.12006	4.71298	-1.27066	-0.86743	0.15862	3.29027
	1.829	2.50097	2.07349	-0.13886	0.32758	-1.26267	-0.24195
	1.83	1.21151	1.43134	0.34083	0.86757	0.01181	-1.72559
	1.831	-0.07757	-1.84683	1.4836	0.07133	-0.0572	0.17276
	1.832	-1.36669	-2.48946	0.632	0.61049	1.21907	0.71675
	1.833	-1.98458	-1.79536	-0.20881	0.49279	0.4843	0.59791
	1.834	-2.58987	-3.06739	-0.37761	1.0518	-0.91584	-0.86426
	1.835	-1.88655	-1.70323	-0.55216	0.27127	-0.30212	-2.32706
	1.836	-1.18356	0.97819	-0.06778	-1.18015	-0.36224	-0.40741
	1.837	4.10869	4.98272	-1.57442	-3.29798	1.59582	1.51658
	1.838	3.50718	3.71416	-0.43017	0.59507	-1.15269	2.08629
	1.839	1.60997	1.79928	0.05997	0.48971	-1.20621	-1.39135
	1.84	0.38304	-1.41691	1.22292	0.39477	0.7638	-1.47147
	1.841	-1.49235	-2.64958	0.39639	0.9709	1.39075	0.48516
	1.842	-2.048	-1.8944	-0.42472	0.2167	0.67722	1.09646
	1.843	-1.96301	-1.81384	0.06634	0.78778	-0.04259	-1.01529
	1.844	-2.55045	-3.07116	-0.12194	0.00991	-0.76796	-1.114
	1.845	-1.83146	-1.69472	-0.31571	-0.77117	-0.15049	-1.21718
	1.846	-0.46801	1.64813	-0.52028	-1.5602	-0.20874	0.69937
	1.847	4.82707	4.99225	-2.05383	-2.3492	-0.26656	3.29282
	1.848	2.91979	2.40371	-0.93455	0.20256	-1.66752	-0.2028
	1.849	0.34794	1.12458	0.17545	0.07489	-0.38397	-1.67858
	1.85	-0.92106	-0.82256	0.61191	-0.05859	0.22592	-1.13108
	1.851	-1.52147	-2.09682	0.39328	-0.18313	0.16839	0.78184
	1.852	-2.10816	-1.37905	-1.14429	-0.29857	0.78856	-0.67569
	1.853	-2.68959	-2.63419	-0.02659	0.25703	-0.60599	-1.45281
	1.854	-1.95061	-1.89982	-0.89354	0.15133	-0.65118	-2.22052
	1.855	-1.21659	-0.51218	-0.44114	-0.62642	-0.02495	-0.96277
	1.856	0.16646	1.52766	-0.65921	-2.07692	0.59831	1.64147
	1.857	5.4854	5.55123	-2.20239	-0.85177	-0.11971	0.86678
	1.858	0.98182	1.66491	0.23564	0.37464	-1.50934	-1.93619
	1.859	1.05613	-0.24786	0.68202	0.92149	-0.22073	-2.05192
	1.86	-1.49632	-1.50537	1.12781	0.1204	1.05429	0.51868
	1.861	-0.77849	-2.10713	0.24606	0.64771	0.97799	0.3693
	1.862	-1.37783	-1.39368	-0.63791	0.49595	-0.45332	0.87804
	1.863	-1.97599	-1.33824	-0.8569	1.01053	-1.21594	-2.001
	1.864	-1.91792	-1.94084	0.25198	0.18763	-1.30764	-0.82351
	1.865	-0.55495	0.0928	0.03403	-1.31256	-0.06409	-1.01538
	1.866	1.45953	2.12402	-0.18326	-1.48426	0.49833	1.48719
	1.867	4.12811	4.813	-0.40337	-0.32127	1.06039	1.95652
	1.868	1.55518	2.22619	0.03742	0.17188	-0.39431	-0.96225
	1.869	0.2905	-0.36265	0.4772	0.66128	-0.50861	-0.50292
	1.87	-0.3205	-0.97362	0.91407	0.48023	0.71922	1.30592
	1.871	-0.93623	-1.58826	0.68788	0.95877	1.9393	1.06874
	1.872	-0.90191	-0.8856	-0.2011	0.76046	-0.21189	1.49173
	1.873	-2.18058	-1.50506	0.23446	1.22525	-0.35066	-0.12311
	1.874	-0.8431	-1.46703	0.67001	-0.32034	-0.49567	-0.39636
	1.875	-0.80838	-0.76223	-0.2201	-0.52439	-0.63622	0.6912
	1.876	1.19977	1.92725	0.22027	-0.72142	1.24613	1.11302
	1.877	4.52043	4.62067	-0.6661	-0.2502	-0.23396	2.21098
	1.878	0.64175	0.72566	0.44169	0.89272	-0.3664	-0.74739
	1.879	1.34768	0.12695	0.88541	0.69724	0.1716	-1.68082
	1.88	0.08779	-1.13081	0.66501	-0.16912	0.70555	0.76383
	1.881	-1.16713	-1.72366	1.10943	0.30371	0.5698	1.1823
	1.882	-1.10827	-0.99465	0.22926	0.77851	-0.23669	0.24864
	1.883	-1.0543	-2.24556	0.01195	0.57721	0.29247	-0.69982
	1.884	-1.0052	-0.86331	0.45765	0.36777	-0.5308	-1.66321
	1.885	-0.95756	-0.79929	0.24087	-1.18172	0.65743	0.07323
	1.886	0.39652	0.58186	0.0243	-0.73376	-0.17723	1.11933
	1.887	3.71865	3.94448	-0.85355	-1.62083	0.33222	1.48939
	1.888	2.45926	1.37691	0.26044	0.83357	-0.50175	0.50619
	1.889	0.54334	0.78618	0.04832	0.61166	0.00338	-1.16181
	1.89	-0.71764	-0.4625	0.50145	0.38712	1.17817	-0.1299
	1.891	-1.32965	-1.0642	0.92884	0.17212	1.00814	0.23843
	1.892	-0.63883	-1.02179	-0.000355214	0.63528	0.16602	-0.057
	1.893	-1.91634	-2.30579	0.38283	0.4361	-0.67774	-1.69892
	1.894	-0.57903	-2.28239	-0.58546	0.24596	-0.1753	-0.62326
	1.895	-1.20968	-0.94446	-0.23393	-0.61147	0.323	-0.22494
	1.896	0.1219	1.70836	-1.21796	-1.46836	-0.52587	0.17176
	1.897	2.75787	4.34867	-0.89637	-0.98147	-0.0315	1.25489
	1.898	2.11359	1.70471	0.0686	0.17967	-0.88256	-0.36297
	1.899	0.16013	0.38002	-0.29326	0.67242	0.28038	-0.6297
	1.9	0.17255	-0.94356	1.33552	-0.17075	0.09755	0.45538
	1.901	-0.47195	-1.61097	-1.02613	0.3245	0.5848	0.86464
	1.902	-1.11693	-1.62051	-0.07365	0.82074	0.39804	-0.75806
	1.903	-3.0758	-2.30018	0.19589	0.65608	-0.46168	-1.0186
	1.904	-1.76699	-1.01177	-1.54686	-0.16897	0.02166	0.08373
	1.905	0.19588	0.27228	-1.97242	-0.9905	-0.16849	0.5108
	1.906	1.50072	1.5498	-1.74869	-1.80698	0.31313	1.62085
	1.907	2.80453	4.14667	-0.19174	-0.62498	0.11608	1.36553
	1.908	1.48784	0.15328	1.37122	0.55015	-0.76012	-0.93325
	1.909	0.16888	-0.54676	1.60172	0.3886	0.37783	-1.20605
	1.91	-0.49671	-0.58712	0.50705	0.22335	-0.50634	-0.13456
	1.911	-0.50939	-2.609	1.39518	0.72772	-0.0492	0.26041
	1.912	-2.48832	-1.99685	0.28422	1.2342	-1.61159	-0.69839
	1.913	-1.85072	-2.04499	0.50181	0.40147	-0.48886	-0.98826
	1.914	-1.21369	-0.7761	-0.60967	-0.43337	-0.71554	0.06947
	1.915	0.07389	2.46241	-1.07587	-1.26105	1.07368	-0.21902
	1.916	3.32187	5.03228	-0.89715	-1.41346	0.84477	0.85438
	1.917	1.32655	3.63913	-0.06607	-0.22634	-0.73159	-0.7781
	1.918	0.63717	0.91979	0.74788	0.29864	-0.29261	-0.37394
	1.919	-0.70944	0.1751	1.55922	0.15468	0.1431	0.02538
	1.92	-0.74816	-1.23058	0.37575	0.67737	-0.09863	0.41819
	1.921	-1.44558	-1.98297	1.17051	1.20303	-1.01588	-1.21539
	1.922	-0.18129	-2.74082	-0.03476	1.06418	0.08174	0.53431
	1.923	-1.52985	-2.16968	0.12047	0.25412	-0.15058	0.24839
	1.924	-0.2504	0.39254	-1.01243	-1.22921	0.30623	1.31116
	1.925	1.03242	3.618	-1.46338	-1.37872	0.7712	1.01575
	1.926	2.32156	4.2173	-0.55577	-0.86416	0.57768	0.71467
	1.927	1.64562	1.51783	0.3564	0.31863	0.38769	-0.26372
	1.928	0.31435	-0.52276	0.60631	0.16776	-0.47118	0.11162
	1.929	-1.66635	-1.89603	0.88537	0.68208	0.02695	0.48273
	1.93	-1.67769	-3.26196	0.52344	1.1946	-0.1357	-0.50335
	1.931	-1.69162	-3.31368	0.82013	0.37228	-0.9729	0.53971
	1.932	-0.39791	-2.70975	-0.21534	0.21883	0.20469	-0.45045
	1.933	-0.41388	-0.78643	-1.24412	-0.60254	0.04078	1.26417
	1.934	0.87889	1.79499	-0.94462	-0.75521	-0.12279	-0.4062
	1.935	2.17621	3.06325	-1.2845	-1.5771	0.39706	0.62547
	1.936	1.51354	2.36201	-0.27081	-0.39941	0.25727	0.3001
	1.937	0.85176	1.00218	0.08956	0.11081	0.12192	-0.02822
	1.938	-0.46274	-1.01315	1.1295	0.61985	-0.00631	-0.35998
	1.939	-1.12752	-1.71874	1.48612	0.46636	-0.13904	-0.01104
	1.94	-1.79869	-2.4364	1.15665	0.31915	0.39386	-0.33464
	1.941	-1.16162	-1.8375	0.16165	0.17456	0.25598	-1.33452
	1.942	0.12647	0.73123	-0.84671	-0.63349	0.7889	-0.30065
	1.943	0.75907	1.9809	-1.18728	-0.7724	-0.02126	-0.62194
	1.944	1.39152	1.91106	-0.85847	-0.24243	-0.15488	-0.26764
	1.945	0.71011	2.49334	-0.54205	-0.37614	-0.29052	-0.58801
	1.946	0.02553	0.43296	0.43124	0.8298	0.24586	-0.9068
	1.947	-0.65515	-1.62152	0.76369	0.69794	0.11998	-1.22948
	1.948	-0.67683	-1.69195	0.45573	0.56429	0.00512	0.47397
	1.949	-0.04249	-1.76119	0.15843	0.4311	0.56835	0.14574
	1.95	0.59463	-1.16635	-0.78437	0.29703	-0.20335	0.49149
	1.951	-0.08058	0.7421	-1.06729	0.16623	-0.3022	-0.51553
	1.952	1.20652	1.32659	-0.02878	0.039	-0.40072	-0.16705
	1.953	0.52994	1.91268	-0.30506	-0.08779	0.1797	0.17977
	1.954	0.50854	1.18049	-0.57413	-0.21319	0.09328	-0.15111
	1.955	-0.82742	-0.21435	0.49036	1.00565	0.67644	0.89034
	1.956	-0.85795	-1.61035	0.23431	0.22909	0.58519	-0.07925
	1.957	-0.23666	-0.37276	0.64703	0.79465	-0.1781	-1.71406
	1.958	-0.2748	-0.45607	0.40065	0.03224	0.4006	-0.62362
	1.959	0.34129	-0.53933	0.1645	-0.05874	0.31132	0.47245
	1.96	0.30168	0.69641	-0.72545	-0.14637	-0.44578	-0.45714
	1.961	0.25841	0.61129	-0.2796	-0.22657	-0.53139	-0.01656
	1.962	0.21219	0.52489	0.83828	0.36784	0.05569	-0.23889
	1.963	0.16493	0.43651	-0.69391	-0.37085	-0.02539	0.21643
	1.964	0.1164	0.34589	0.43131	-0.43837	0.56906	0.67495
	1.965	-0.58889	-1.06524	0.23642	-0.50135	-0.17766	1.14061
	1.966	0.01444	-0.49912	0.04709	0.77543	-0.24887	0.25664
	1.967	-0.04063	-1.2549	0.52979	-0.61256	-0.31972	0.74173
	1.968	-0.09922	-0.69253	0.35695	-0.65701	-0.39037	0.5658
	1.969	-0.81508	-0.13317	-0.47367	-0.02819	-0.45869	-0.27848
	1.97	-0.22369	-0.23487	0.0306	-0.06122	0.14659	-0.43447
	1.971	-0.28541	0.32436	-0.11464	-0.09396	0.08893	0.76048
	1.972	-0.99971	0.22688	-0.24484	-0.12716	0.04126	-0.0806
	1.973	0.25085	0.78973	-0.36304	-0.1573	-0.000432007	1.11315
	1.974	-0.46243	0.03405	0.19692	-0.85407	-0.03398	-1.0784
	1.975	0.13305	-0.06252	0.10232	0.45755	0.60983	0.79864
	1.976	0.07208	-0.1601	0.01708	0.43786	-0.76024	-0.70197
	1.977	0.01205	-0.25655	-0.05444	-0.24808	-0.10531	-0.17127
	1.978	-0.04752	0.30769	-0.11308	0.40437	-0.11508	-0.31583
	1.979	0.54454	-0.45012	0.50009	-0.27157	-0.79557	-0.44516
	1.98	-0.83176	1.42907	-0.20363	-0.27181	-0.13071	-0.55898
	1.981	-0.24491	0.66831	-0.23364	-0.2664	-0.13399	0.01419
	1.982	0.99416	0.56593	-0.25381	-0.25403	0.53815	-0.07619
	1.983	1.57831	-0.19486	-0.26032	0.42954	-0.12864	0.51427
	1.984	0.85273	0.36309	-0.25281	-0.2199	0.55802	1.78501
	1.985	0.78022	0.26116	0.42926	-0.19533	0.57568	1.03571
	1.986	-0.60357	0.15886	0.46089	-0.16555	-0.07456	0.29532
	1.987	0.63033	0.05881	0.46697	-0.15451	0.61149	0.22989
	1.988	0.55156	-0.69787	0.44348	0.50373	0.61297	-0.51476
	1.989	-0.18393	0.52496	-0.25394	0.4838	-0.73434	0.09611
	1.99	0.3885	-0.88796	0.35269	-0.22113	-0.74481	0.70562
	1.991	0.30391	-0.32249	0.29581	0.40741	-0.0837	-0.03197
	1.992	0.21733	0.24437	0.2394	-0.30209	-0.7666	0.5916
	1.993	0.1284	0.15322	0.16271	0.3089	-0.78537	1.21566
	1.994	-0.61789	-0.59626	0.06969	-0.42899	0.5344	-0.86614
	1.995	-0.05502	-0.02536	0.6528	0.17242	-1.5023	0.44447
	1.996	-0.14794	-0.11393	0.58345	0.10854	-0.17263	-0.26889
	1.997	-0.24243	0.45746	-0.81292	-0.627	0.48638	0.3773
[truncated: 8,058 more rows]

## Sheet: Fig.4e
Fig. 4e
	Window_Index	1_Mean	1_STD	1_Skewness	1_Kurtosis
	0	-0.0122556	0.52069	0.500264	1.14003
	1	0.00266853	0.406622	-1.10353	2.88683
	2	0.00113987	0.331312	-0.532144	1.91063
	3	-0.0130963	0.313355	0.000734482	-0.12886
	4	0.0278835	0.339717	1.3969	3.60255
	5	-0.00526695	0.420097	-0.148766	-0.0176114
	6	-0.0178058	0.34809	-0.392591	-0.342503
	7	0.0104072	0.394418	0.353279	0.0746644
	8	0.00729779	0.436424	1.00043	0.719858
	9	0.00710231	0.48935	0.0136061	1.33828
	10	-0.0181638	0.518889	-0.991777	0.266784
	11	0.0140636	0.441783	-0.753321	0.992583
	12	0.00646048	0.461889	0.395198	2.82035
	13	-0.0125392	0.333271	-0.105364	0.273637
	14	0.00056584	0.398144	1.01501	2.1835
	15	0.0127733	0.274476	0.225359	1.06848
	16	0.00906868	0.473668	0.346624	1.75503
	17	-0.0204816	0.546422	0.0903926	-0.0165421
	18	0.00260429	0.419196	0.565462	0.29049
	19	0.0179135	0.305522	0.145918	0.228447
	20	-0.0196458	0.419289	0.237943	0.624739
	21	0.0185191	0.403291	1.06092	1.92251
	22	-0.00545444	0.541015	1.71027	5.9645
	23	-0.00950101	0.318118	-0.0073784	-0.144955
	24	0.00328413	0.431483	0.421384	0.448742
	25	0.012973	0.298867	0.0627311	0.819803
	26	-0.00378182	0.249586	-0.088693	2.19834
	27	-0.0050366	0.359902	0.542519	0.819378
	28	0.00813865	0.433325	-0.804031	1.17454
	29	-0.00747031	0.452231	-0.698948	0.799851
	30	-0.0179081	0.333969	-0.479589	0.0446847
	31	0.0138504	0.76051	-0.012546	1.40736
	32	0.0149774	0.497102	0.425067	1.75379
	33	-0.0220352	0.374744	1.30432	3.6058
	34	0.0150553	0.310183	1.66995	5.10816
	35	0.00757976	0.429026	0.889629	1.64127
	36	-0.0124921	0.361167	0.424084	0.870801
	37	-0.0150172	0.318675	-0.192659	-0.185867
	38	0.0200555	0.44646	-0.209099	-0.539903
	39	-0.0155394	0.281687	0.198024	0.64829
	40	0.00970877	0.405336	-1.03722	2.36919
	41	-0.00504544	0.235578	-0.343303	1.82855
	42	-0.00420847	0.647192	-0.118923	-0.183626
	43	0.00580956	0.33317	0.0909878	-0.172216
	44	0.00793503	0.461361	0.107724	2.70096
	45	-0.0113506	0.290332	0.147262	0.437373
	46	-0.00205853	0.540702	0.644197	0.787966
	47	0.00472386	0.515243	-0.451907	-0.348224
	48	0.0112927	0.378333	-0.899784	2.02968
	49	0.00846789	0.354169	0.167981	-0.104133
	50	-0.0181101	0.431984	-0.409624	-0.510544
	51	0.0101829	0.518197	-0.229817	0.501136
	52	-0.0129692	0.381959	-0.569784	1.70304
	53	0.0165412	0.362942	0.0774812	-0.754328
	54	-0.00193307	0.625054	1.08304	2.5593
	55	0.00163124	0.496052	0.509372	0.678345
	56	0.00336632	0.451404	-0.552333	0.642731
	57	-0.0231087	0.539509	0.858469	3.18233
	58	0.0123524	0.648383	-0.96829	1.71298
	59	0.020076	0.65042	0.766485	1.97205
	60	-0.0282126	0.401902	-0.41475	-0.311984
	61	0.0145956	0.430846	-0.903983	1.38313
	62	-0.00673116	0.264979	-0.126324	0.36047
	63	0.00197194	0.343294	-0.149575	-0.447963
	64	-0.00113074	0.56529	-1.60064	3.04143
	65	0.0081595	0.577838	-0.7396	1.84533
	66	-0.0125367	0.352299	-0.171028	-0.611122
	67	0.0171992	0.342728	-0.248205	-0.0811022
	68	-0.0215109	0.371504	-1.32312	3.13556
	69	0.000278195	0.840626	0.181668	0.875106
	70	0.00942537	0.458222	-0.642914	-0.213503
	71	0.00503872	0.316126	-0.0050598	-0.306361
	72	-0.00588708	0.404297	-0.980015	1.94713
	73	0.00023469	0.332759	0.397487	0.122981
	74	0.00745501	0.436995	-0.375039	0.917733
	75	-0.0108371	0.614037	1.08145	2.97366
	76	0.00952173	0.290067	0.182734	0.338582
	77	-0.0211043	0.412951	0.678979	0.0485825
	78	0.0372447	0.473592	0.108031	1.08242
	79	-0.0119269	0.678954	0.959477	1.64805
	80	-0.017639	0.449273	-0.128267	-0.754266
	81	0.0151092	0.414234	0.198194	1.28517
	82	-0.0114229	0.421305	-0.446354	-0.614515
	83	0.00985188	0.698732	0.678439	1.30078
	84	0.0055371	0.437278	0.927192	1.02944
	85	-0.0117321	0.531703	2.02109	4.85408
	86	0.00383175	0.474076	0.282443	1.20253
	87	0.0151	0.347691	0.123159	-0.233582
	88	-0.0244609	0.701793	-0.21159	2.53698
	89	0.0158283	0.379936	1.02574	3.05336
	90	-0.00302023	0.401118	-1.11884	1.83937
	91	-0.0031441	0.557831	1.62248	3.25952
	92	-0.00831739	0.369944	-0.157973	-0.548104
	93	0.0136837	0.564142	1.01798	3.99292
	94	0.00628197	0.550263	-0.9882	4.43172
	95	-0.0109096	0.589678	-0.714704	2.36666
	96	-0.012649	0.497223	0.693834	1.19803
	97	-0.002439	0.597459	-0.0622321	4.18249
	98	-0.000992149	0.504538	-0.449796	0.673722
	99	0.0163704	0.310771	0.422028	0.610675
	100	0.00546839	0.141099	-2.74346	7.00738
	101	-8.78441e-05	0.273557	0.340138	1.57813
	102	-0.0063178	0.540197	0.710986	0.968836
	103	-0.00347455	0.572473	-1.43376	3.02045
	104	-0.0238572	0.486234	0.213236	-0.959358
	105	0.0178399	0.549345	-1.00214	1.88513
	106	0.022314	0.562658	0.0546295	0.30903
	107	-0.00885471	0.610309	0.743576	2.79589
	108	-0.00749617	0.369902	0.389717	-0.0908728
	109	0.00204602	0.293314	0.473448	0.692542
	110	-0.0227352	0.699322	0.445603	1.53635
	111	0.0236028	0.723424	0.660392	1.01377
	112	-0.000147957	0.508941	-0.0500375	0.280437
	113	-0.00208651	0.803562	0.295097	0.868924
	114	-0.00680725	0.246534	-0.353427	0.249211
	115	0.0207612	0.452169	-0.82822	0.303676
	116	-0.0311974	0.72689	-1.67507	4.2231
	117	0.0136431	0.454468	-0.757704	1.54566
	118	-0.00581227	0.435508	0.51733	0.767409
	119	0.0123782	0.577603	1.2719	4.3277
	120	0.00904204	0.484241	0.395419	0.198603
	121	-0.0160066	0.531058	-0.298316	0.322926
	122	-0.00560356	0.362279	1.37383	3.85633
	123	0.00413794	0.230221	0.00211047	2.65282
	124	-0.00103164	0.444676	-0.976844	1.13537
	125	-0.00317106	0.475293	0.367212	-0.297094
	126	0.0273201	0.512288	0.219154	1.1198
	127	-0.0235454	0.333313	0.333547	-0.164623
	128	-0.00252359	0.469738	0.232208	1.42578
	129	0.00480701	0.407258	0.051031	-0.134666
	130	-0.00620751	0.280374	0.796194	1.90183
	131	0.0211319	0.245942	0.803629	3.11068
	132	-0.0175174	0.365508	0.0321416	1.07549
	133	0.0112204	0.376113	-0.662069	1.2461
	134	-0.0060303	0.54545	0.141323	0.427135
	135	0.00194453	0.379328	-1.1689	3.103
	136	0.00845897	0.392862	-0.0650317	0.371954
	137	-0.00269487	0.446054	-0.0132132	1.96799
	138	-0.00694502	0.525543	-0.00457244	1.1437
	139	-0.0126656	0.421383	0.0138232	2.02644
	140	-0.00459875	0.491961	-0.991798	2.64401
	141	0.012045	0.298608	-0.926528	1.03952
	142	0.0434629	0.454373	-0.414832	0.645314
	143	-0.0241233	0.888758	-0.592851	0.230116
	144	-0.013093	1.15404	-0.248369	0.197619
	145	-0.00174861	1.37072	0.365872	1.01633
	146	-0.00221484	1.97382	0.351047	-0.144132
	147	0.00220218	2.88015	1.08181	2.9876
	148	0.0013659	2.9737	1.30265	4.03541
	149	-0.0121493	2.51094	1.36253	2.28679
	150	-0.00903024	2.36831	0.968959	1.27637
	151	0.0485528	2.8137	0.831742	1.27603
	152	0.0272785	2.67192	1.93148	4.26155
	153	-0.0206931	2.94106	0.773115	1.82591
	154	-0.0449315	3.22498	1.42433	2.36497
	155	-0.015301	3.2763	1.18841	3.23589
	156	0.0265675	2.74565	1.58765	3.4957
	157	0.0153737	2.71944	1.51842	2.15717
	158	0.0214985	2.79121	0.685114	0.201845
	159	-0.0647301	2.43966	0.587535	0.997066
	160	0.0136808	2.14399	1.58683	3.59059
	161	0.0411265	2.03421	0.732759	0.588137
	162	-0.00775046	1.92483	1.53838	2.71169
	163	-0.0343564	2.23799	1.1191	1.6485
	164	-0.00610579	2.13432	1.52564	3.10933
	165	0.015929	1.91512	1.65449	2.91998
	166	0.025391	1.83204	1.15058	1.59157
	167	-0.0305019	1.73888	1.48933	1.64413
	168	0.0171737	1.87035	2.69796	7.8553
	169	-0.0107594	2.00333	0.621601	2.4128
	170	-0.0122871	1.90801	0.279098	2.1347
	171	0.0183721	1.54891	0.614462	1.37342
	172	-0.0136416	1.5069	0.0731613	0.864799
	173	0.00365179	1.39532	-0.286921	-0.535198
	174	0.0257289	1.1759	0.66683	0.00119701
	175	-0.00725617	0.962095	0.851551	0.0916337
	176	-0.0447763	0.94624	0.697392	0.376433
	177	0.0127602	1.3347	2.30799	7.13382
	178	0.0193834	1.31479	2.1869	5.6304
	179	0.00490792	1.17195	0.211067	1.22732
	180	-0.00602183	1.70901	0.033678	2.34593
	181	0.00961663	1.52522	2.10333	6.19909
	182	-0.0112733	1.2809	1.13371	1.74005
	183	-0.022696	1.22447	2.17153	6.59106
	184	-0.0139466	1.30682	1.61413	4.92396
	185	0.00584752	1.52856	0.129762	3.82548
	186	0.000144718	0.945786	0.063678	1.09707
	187	-0.00482286	1.16403	-0.639535	3.30529
	188	-0.0221733	0.938434	0.925545	2.38027
	189	-0.00813046	0.851467	0.272828	1.21899
	190	-0.0070084	0.77149	-0.416946	-0.469613
	191	0.004572	0.852171	0.559861	1.13352
	192	0.00154835	0.691713	-0.95771	1.3417
	193	-0.00601108	0.53617	-0.145771	-0.192585
	194	0.00192755	0.434385	0.568909	0.108637
	195	-0.00330755	0.267153	-0.254699	2.40068
	196	-0.010949	0.358628	0.341093	0.687998
	197	0.0378806	0.470807	-0.689174	2.13821
	198	-0.0300945	0.408051	0.137797	1.52298
	199	-0.01123	0.623639	-1.07109	3.71447
	200	0.0104043	0.361971	0.596419	0.54091
	201	-0.000668015	0.370815	0.314414	3.25613
	202	-0.0132424	0.558179	-0.196984	0.295851
	203	0.0276857	0.625813	1.29714	2.53796
	204	-0.0111608	0.288852	-0.389741	1.01687
	205	-0.0107856	0.386451	-1.13373	2.1273
	206	0.00842336	0.504435	-0.372395	1.31148
	207	-0.0129724	0.446422	0.250587	-0.17374
	208	0.019227	0.496509	-0.347489	0.779882
	209	-0.00391496	0.327747	0.0366037	-0.329401
	210	-0.0193007	0.509397	-0.346036	0.921303
	211	0.0156889	0.41634	0.204	-1.00776
	212	-0.00487086	0.427269	1.15664	1.88924
	213	0.00144854	0.90122	0.80782	2.07135
	214	-0.00569909	0.357003	-0.716378	0.91459
	215	0.0216516	0.389313	0.868751	1.52867
	216	-0.0208301	0.484014	0.915309	0.628314
	217	-0.00411409	0.404489	0.706565	0.79584
	218	0.0136568	0.399303	-1.26789	3.47856
	219	0.001212	0.466204	-0.974739	2.02822
	220	-0.000332859	0.533748	0.193749	0.0721912
	221	0.00134499	0.501122	0.145292	0.76489
	222	-0.0151396	0.851793	-0.855966	1.44522
	223	0.0136938	0.430979	0.0907739	-0.23815
	224	0.00520364	0.486521	-0.360465	1.20991
	225	0.0108255	0.608159	-0.945361	1.96436
	226	-0.0409858	0.71732	-0.0511071	2.5324
	227	0.0199648	0.400288	0.034882	0.199971
	228	0.00797159	0.349528	-0.21095	-0.588481
	229	0.00716847	0.554572	0.963104	1.59973
	230	-0.0249097	0.443445	0.252123	0.710094
	231	0.00206971	0.37544	-0.698532	0.570283
	232	0.00123623	0.653427	-0.733333	2.32832
	233	0.00844567	0.489574	0.0373997	0.690036
	234	-0.0128737	0.324888	0.0153678	-0.264341
	235	0.0232861	0.679022	0.0977567	2.98179
	236	-0.00109799	0.485389	0.100187	1.87708
	237	-0.0128557	0.192237	-0.00108751	3.94135
	238	-0.00893807	0.256167	-0.0994603	0.753636
	239	0.000581879	0.494962	0.150012	1.04488
	240	0.00851521	0.557441	-0.324461	0.867502
	241	0.0209444	0.750005	-0.00464339	1.65918
	242	-0.0238664	0.400714	-0.861169	1.48463
	243	0.0055438	0.426542	0.243892	1.08238
	244	-0.00161833	0.358797	0.00319722	-0.493353
	245	-0.000884223	0.40477	0.456159	1.93926
	246	0.0142708	0.344452	0.135427	-0.495689
	247	-0.0209112	0.381516	-1.31088	2.27906
	248	0.00409125	0.553999	-0.195614	0.616261
	249	-0.0070519	0.694203	0.418887	0.949058
	250	0.0202878	0.291837	0.0518864	0.433889
	251	0.00733359	0.521129	-0.426072	0.417558
	252	-0.0185224	0.511901	0.289418	0.746714
	253	0.00680991	0.457898	0.84005	1.24322
	254	-0.00635556	0.632832	-0.452805	1.87291
	255	0.0159367	0.405522	0.218788	-0.805835
	256	-0.00942045	0.63207	-0.169262	4.86291
	257	0.00340476	0.371611	0.98485	1.67198
	258	-0.028314	0.851958	-0.740371	2.5486
	259	0.0182655	0.566536	-0.830734	1.15934
	260	-0.00513532	0.441981	-0.733675	0.626225
	261	0.0170048	0.645808	-0.0881703	4.1671
	262	-0.0272435	0.440023	-1.04597	1.15799
	263	0.0174183	0.653526	0.62576	1.81152
	264	0.0204193	0.437216	0.88422	1.41552
	265	-0.00674669	0.424078	1.08173	1.68859
	266	-0.0237011	0.513116	-0.170018	0.537999
	267	-0.00443782	0.582084	-0.828314	2.13439
	268	0.0202133	0.300272	0.261059	0.174533
	269	-0.0129155	0.417547	-0.612062	0.398384
	270	0.00665257	0.490096	-0.576644	2.07383
	271	0.0050431	0.322407	0.350253	0.162123
	272	-0.00545415	0.3949	-0.432778	-0.11952
	273	-0.000607522	0.440764	0.110164	-0.328016
	274	0.0120846	0.436989	-0.679724	0.720191
	275	0.0136141	0.334775	0.351358	0.0121548
	276	-0.0453416	0.299619	-0.212657	0.590395
	277	0.0266106	0.30087	0.37973	0.527919
	278	-0.00276245	0.562337	0.773622	1.56423
	279	-0.00316289	0.592035	0.114574	-0.0360104
	280	0.0212966	0.394028	-0.61266	-0.105752
	281	-0.000317375	0.611729	-1.05639	2.96113
	282	-0.0166003	0.472319	0.475087	1.3004
	283	-0.0186684	0.340689	-0.40423	5.04638
	284	0.0253495	0.525935	-0.226586	0.9079
	285	-0.0114311	0.498762	0.18461	1.40051
	286	0.0127683	0.427946	0.576023	1.96309
	287	-0.0182529	0.589024	-0.294132	0.664241
	288	0.0267792	0.582662	0.423962	1.68919
	289	-0.027329	0.591693	0.612408	1.39532
	290	-0.00374312	0.504491	-0.111942	1.14667
	291	0.0175924	0.414109	-1.07838	1.91426
	292	-0.0057192	0.304387	-0.451792	0.834929
	293	0.00651932	0.522882	-0.997758	0.438564
	294	-0.000942655	0.497178	-0.0311015	-0.795907
	295	-0.0140648	0.417319	-0.169991	3.17713
	296	0.00812219	0.147387	-1.43527	7.77285
	297	0.0251307	0.404653	-0.0938832	3.13176
	298	-0.0466127	0.528006	0.14259	-0.551099
	299	0.0135076	0.644011	-0.251325	-0.456094
	300	-0.02082	0.451644	-0.0873103	0.305699
	301	0.0371936	0.505356	-0.322914	1.8732
	302	0.0149535	0.514065	0.790211	0.954416
	303	-0.0114569	0.44768	-0.205582	0.529921
	304	-0.0320301	0.439582	-0.392202	-0.733247
	305	0.00795429	0.424305	0.436876	-0.364973
	306	0.0195874	0.436199	0.311038	4.4447
	307	0.00843985	0.446399	2.09001	6.35429
	308	-0.0177246	0.273026	-0.309351	1.06722
	309	-0.0208904	0.272795	-0.0204436	1.07862
	310	0.0168554	0.270848	0.955398	2.0026
	311	0.0163166	0.316647	0.298398	-0.0770089
	312	-0.00107844	0.399879	-1.21468	2.85084
	313	-0.0279557	0.666415	-0.133652	0.855891
	314	0.0358888	0.660297	0.107937	0.0278467
	315	-0.0341964	0.392511	-0.516956	-0.0775748
	316	0.000707184	0.507885	0.203508	1.10731
	317	0.00768855	0.303153	-0.00843492	0.355307
	318	-0.000186774	0.463419	-0.20506	1.91953
	319	-0.0133096	0.422703	0.707744	0.461878
	320	0.0201935	0.392086	0.163718	-0.715142
	321	3.09065e-05	0.396022	-0.136917	-0.715763
	322	-0.00627664	0.417695	-0.953789	1.58958
	323	-0.00648195	0.335915	0.111096	-0.137245
	324	0.00968393	0.284514	0.188999	0.591129
	325	-0.0162373	0.590282	0.296244	0.874807
	326	0.0258213	0.529579	0.250972	0.83246
	327	0.00100053	0.555731	0.778468	0.679369
	328	-0.0114582	0.605191	-0.856833	0.0774172
	329	-0.00344951	0.226029	-0.967909	0.580232
	330	0.0104771	0.367153	-0.518423	0.519418
	331	0.0108691	0.441134	-1.07275	2.73709
	332	-0.0246815	0.394752	-0.694698	0.832274
	333	0.0198836	0.329004	-0.075822	-0.34557
	334	-0.0175655	0.444849	0.757187	1.27476
	335	0.00297113	0.552266	-1.16344	1.57298
	336	0.00649886	0.585597	0.969357	3.51766
	337	0.0230841	0.480302	1.1558	1.46513
	338	-0.0367134	0.480918	-0.883084	0.550103
	339	0.0153053	0.517085	0.540092	0.538682
	340	-0.0122637	0.46517	-0.478124	1.25052
	341	0.00149392	0.439398	0.922973	1.14603
	342	-0.000234379	0.503658	0.406644	0.588522
	343	0.00775269	0.332704	-5.83694e-06	0.0266413
	344	0.0185776	0.443968	-0.188764	0.414329
	345	-0.0153965	0.613827	-0.212029	1.52888
	346	-0.00506406	0.582115	-1.08835	1.44533
	347	-0.0162678	0.33328	-0.443895	1.87946
	348	0.00693405	0.429422	-0.19022	0.269801
	349	0.0170192	0.434126	0.81715	1.4627
	350	0.00972817	0.365924	-0.992048	3.43642
	351	-0.00743305	0.54466	-1.24101	4.63494
	352	-0.0163778	0.681575	0.23681	0.683853
	353	-0.00113261	0.451732	0.509621	-0.794964
	354	-0.0155884	0.500036	0.951998	0.885142
	355	0.019062	0.288415	-0.106166	1.41442
	356	0.0198464	0.525329	0.747649	-0.0622551
	357	0.00802072	0.340487	0.603005	1.12371
	358	-0.000966818	0.418917	0.69786	1.21262
	359	-0.0318342	0.305031	-0.123305	0.196881
	360	-0.011008	0.315536	0.00182501	0.921755
	361	0.0207663	0.328939	-0.722172	0.826773
	362	0.0254152	0.379035	0.687166	1.49711
	363	-0.0198335	0.468397	-0.142748	2.46468
	364	-0.0062343	0.314668	0.208727	-0.194385
	365	-0.00224867	0.274247	0.192361	1.18845
	366	0.00888787	0.248547	-0.0899015	1.77106
	367	0.0132647	0.344527	0.501147	0.270962
	368	-0.0266406	0.456589	0.00796888	1.55529
	369	-0.0139353	0.267563	-0.0726061	1.14974
	370	0.0151254	0.301985	-0.150374	0.210525
	371	0.00866087	0.24529	-0.348372	2.30966
	372	-0.00597575	0.258409	-0.231208	2.16331
	373	0.0105453	0.370575	0.841696	1.94701
	374	-0.0047355	0.311607	-0.0577738	0.0681501
	375	-0.024601	0.522301	0.212158	0.632497
	376	0.00555643	0.286114	-0.677365	0.864164
	377	0.00132221	0.31637	-0.943832	0.856498
	378	0.00994138	0.376088	-0.00357215	0.45288
	379	0.0109186	0.969082	1.22212	2.76063
	380	-0.0161579	1.44241	1.14873	1.33525
	381	-0.0288328	2.28772	0.660559	2.07705
	382	0.0287104	2.87389	1.5623	4.49967
	383	0.0313912	2.25792	1.28358	1.94867
	384	-0.0424023	2.51905	1.42451	3.51734
	385	0.0236317	2.61553	0.197012	0.166147
	386	-0.0144379	3.06484	0.325199	0.737627
	387	0.000505725	3.21634	0.830687	1.68195
	388	0.0306018	3.7419	1.05197	2.07077
	389	-0.00572645	3.56908	2.10658	5.95711
	390	-0.025095	2.90823	1.91808	3.46115
	391	-0.00425713	2.66311	0.946295	1.46768
	392	0.00595349	3.29577	0.49581	1.8328
	393	0.0216353	3.12677	1.54481	3.0567
	394	-0.0159243	2.65006	1.4552	4.38705
	395	0.0176831	2.97606	0.637929	0.230491
	396	0.0188377	2.73759	1.09255	1.58178
	397	-0.0115346	3.2385	2.42297	7.53573
	398	-0.034295	2.92456	0.53221	1.35904
	399	0.0036854	2.32622	1.14315	2.43224
	400	0.013713	2.09092	2.30406	6.43495
	401	0.0167483	2.34633	2.14525	6.17523
	402	-0.0148983	1.97711	0.885043	0.540323
	403	0.00619063	2.13756	1.05775	1.24366
	404	-0.0119751	2.07502	1.07182	1.15464
	405	0.0131626	1.89393	1.89863	4.68227
	406	-0.0037832	2.27012	0.972605	4.22484
	407	-0.0254474	1.79619	-0.0424934	2.12629
	408	0.0151567	1.65938	-0.393153	1.79703
	409	0.00189449	1.16636	0.813236	0.686428
	410	0.000728919	1.24672	0.168365	-0.481566
	411	0.00708998	1.02347	-0.10413	-0.51235
	412	-0.0402021	0.935324	-0.111445	0.268481
	413	0.0326709	0.629258	0.0122755	-0.697704
	414	0.0271892	0.770593	0.530742	-0.211393
	415	-0.0292391	1.13528	0.608359	0.221323
	416	0.0200871	1.20792	0.492011	2.03987
	417	-0.0488363	1.58887	-0.246018	1.84431
	418	0.00147422	1.59903	1.8056	5.77187
	419	0.0173126	0.979606	-1.0335	3.07258
	420	0.0184831	0.99422	0.645867	1.83086
	421	-0.00597265	1.12083	1.61797	5.70199
	422	-0.0356808	1.05089	-0.375812	3.30545
	423	-0.0391445	0.762681	0.384916	3.09245
	424	0.0104954	0.755167	0.0402301	1.50574
	425	0.0106935	0.9843	-0.964193	4.70643
	426	-0.0194246	0.74377	-0.559055	1.291
	427	0.00305143	0.828847	-0.037136	-0.0596107
	428	-0.00332063	1.06643	-0.307802	2.91955
	429	-0.0126901	0.932769	-0.153309	1.51943
	430	-0.0146297	0.731612	-0.638551	1.17737
	431	0.0114697	0.853424	0.200845	1.55197
	432	0.0190165	0.662775	-0.497678	0.754297
	433	-0.0473515	0.596262	0.0567133	0.95979
	434	0.0143319	0.591688	-1.25366	3.94713
	435	0.028998	0.745793	-0.113945	1.10866
	436	-0.0232727	0.506278	0.104383	1.24676
	437	-0.0218585	0.329587	0.356406	0.111767
	438	0.0129217	0.493291	0.00087888	0.16044
	439	0.0222301	0.49201	0.0462878	0.987992
	440	-0.0210532	0.338357	-0.645913	0.0968262
	441	0.000198	0.317517	-0.139551	-0.036778
	442	-0.00238848	0.505088	-0.19089	1.58144
	443	0.0181478	0.506443	0.096251	1.41914
	444	-0.0105265	0.433031	-1.12308	1.56739
	445	0.00853988	0.612796	0.709293	1.20461
	446	-0.00704965	0.201343	0.66307	0.837071
	447	0.00268093	0.542676	-0.130252	0.567402
	448	0.0051731	0.753328	0.358441	0.382067
	449	0.00580272	0.596218	-0.29133	0.550794
	450	-0.0175448	0.73167	-0.0460123	0.956364
	451	0.000933245	0.421218	0.1806	-0.209014
	452	-0.00622257	0.409641	-0.955677	4.00969
	453	0.00175852	0.471755	-1.19194	1.34789
	454	0.0198542	0.373676	1.51452	4.25418
	455	-0.0158448	0.271366	0.27219	2.07193
	456	0.00182686	0.486253	-0.600857	-0.115985
	457	-0.00103707	0.69932	0.48851	0.979978
	458	-0.00515381	0.584966	0.163373	0.149787
	459	-0.00195198	0.49743	-1.20007	1.23134
	460	0.00948011	0.587877	-1.27414	4.2056
	461	-0.010442	0.213742	-0.690902	1.62934
	462	0.00760271	0.6792	-0.216167	1.64191
	463	0.00045084	0.252534	0.765388	0.790686
	464	-0.0011324	0.427901	-1.03375	1.64747
	465	0.00153935	0.686488	-0.474729	1.00593
	466	-0.00668409	0.403001	-0.363865	1.6652
	467	0.011012	0.526264	-0.294239	0.96977
	468	0.00193449	0.464317	0.777363	1.04294
	469	-0.0290688	0.440293	-0.735125	1.48591
	470	-0.00117297	0.665318	0.829922	1.58881
	471	0.0479264	0.683141	0.631911	0.803387
	472	-0.0137049	0.532378	0.148961	0.00891421
	473	-0.0133197	0.437301	-0.308169	0.687656
	474	0.00943503	0.329911	-0.0879571	-0.305025
	475	-0.00942967	0.523072	-0.290198	1.74307
	476	0.0138254	0.453191	-0.867967	1.84982
	477	-0.0121714	0.529281	-0.0563584	0.86718
	478	0.00620142	0.409525	-0.706079	0.820067
	479	0.00179028	0.36286	0.0152229	-0.61707
	480	-0.0118626	0.69502	-2.23125	7.07798
	481	0.00640022	0.464853	-0.422756	2.69659
	482	-0.00603722	0.309544	0.93031	1.79635
	483	0.00433727	0.650629	-0.854848	2.33875
	484	0.00329352	0.286072	-0.0104209	-0.314808
	485	-0.0217077	0.522646	0.370557	-0.10449
	486	0.00436187	0.574007	0.206387	-0.392642
	487	0.0215951	0.513291	-0.0334416	0.975825
	488	-0.00637379	0.478825	-0.944385	0.846537
	489	-0.00520413	0.429375	1.05192	1.58694
	490	-0.0095115	0.319544	0.0244532	0.224007
	491	0.00691901	0.393628	0.896951	1.36675
	492	-0.0100386	0.361271	-0.731773	2.65067
	493	0.00381932	0.344475	0.196188	-0.323813
	494	0.0169899	0.334647	0.25497	-0.342636
	495	0.00281736	0.338391	-0.433602	1.41339
	496	-0.0177141	0.191286	-0.817875	1.7747
	497	-0.0015261	0.38758	-0.573186	0.0673274
	498	0.0129551	0.489283	-0.131611	2.06407
	499	-1.15554e-05	0.449193	-0.326496	0.634566
	500	-0.00452684	0.584747	0.129013	0.782331
	501	0.00328091	0.507795	1.57593	2.33578
	502	0.00295594	0.392711	1.09018	1.36845
	503	-0.0100518	0.4222	0.762573	0.385537
	504	0.00236541	0.484955	-0.155905	2.21115
	505	0.0144546	0.480501	-1.01804	1.04869
	506	-0.00578742	0.336084	1.33401	3.80335
	507	-0.0266633	0.296272	-0.458186	0.651733
	508	0.033088	0.4692	-0.672345	-0.147678
	509	-0.0050701	0.458256	-0.403333	1.02789
	510	-0.00633754	0.381049	-0.424458	0.361112
	511	-0.0103281	0.357707	0.0304595	0.174991
	512	0.0118136	0.620003	-0.0593708	0.442202
	513	0.00325569	0.400058	0.33418	-0.191391
	514	-0.00631601	0.457099	0.495562	-0.188108
	515	-0.00403071	0.668769	0.205051	3.3737
	516	-0.0077029	0.307508	-0.196854	0.472451
	517	0.0142698	0.232364	1.10884	3.26461
	518	-0.00914246	0.498996	-0.724351	0.85199
	519	0.0132643	0.336178	-0.821989	1.7153
	520	-0.0016422	0.637539	-0.114538	0.4346
	521	-0.0054785	0.367678	-0.470846	0.548825
	522	-0.00548831	0.328885	-0.138306	0.471016
	523	-0.00762324	0.445085	-0.30485	0.518727
	524	0.00364078	0.462598	0.240653	0.683865
	525	0.00711768	0.547173	0.145893	0.524211
	526	0.0119297	0.282749	-0.0946338	1.78767
	527	-0.00455086	0.351285	-0.130979	-0.331049
	528	-0.0210527	0.31116	-0.211228	0.419035
	529	0.00700776	0.473321	-1.05812	1.13512
	530	0.0222122	0.435385	-0.204794	0.772025
	531	-0.0166975	0.449467	-0.252721	1.05726
	532	0.00237987	0.234734	0.214796	2.51499
	533	0.0110136	0.486119	-0.217965	0.330539
	534	-0.00256463	0.701818	-0.531247	0.973608
	535	-0.00395378	0.421886	1.13559	2.19939
	536	0.00202515	0.523891	0.345389	1.39946
	537	-0.0128685	0.333011	-0.153457	-0.171809
	538	0.0133519	0.422658	0.964901	2.12597
	539	0.011287	0.558941	0.222298	0.606852
	540	-0.00706468	0.195571	-0.0285085	2.5911
	541	-0.0111791	0.619499	2.95909	9.57395
	542	-0.00248431	0.506819	-0.24207	0.644641
	543	0.0123984	0.50637	0.426104	0.753875
	544	-0.00440477	0.346473	-1.19033	3.05713
	545	0.0022494	0.492774	-0.0856553	0.118824
	546	0.0018496	0.652745	0.425272	0.347265
	547	-0.0133898	0.422162	1.05779	1.37862
	548	0.00785263	0.471442	0.339604	0.508917
	549	0.00471626	0.385091	0.663508	1.29361
	550	-0.0113858	0.353942	-0.0190629	-0.595682
	551	0.00390195	0.495535	0.641816	0.00155499
	552	0.00596619	0.655375	-0.493687	0.612011
	553	-0.0119808	0.382356	0.0192972	-0.840019
	554	0.00934727	0.571604	-0.227209	1.06497
	555	-0.00795056	0.356789	-0.215444	-0.680285
	556	0.00229251	0.309543	-0.0462739	0.322975
	557	-0.0122003	0.556847	-1.98099	4.6985
	558	0.0239829	0.416866	0.667089	1.81756
	559	-0.0280815	0.554206	0.191942	0.143049
	560	0.0137592	0.543726	0.0820999	1.15642
	561	0.0187186	0.445102	0.191892	2.12124
	562	-0.0137442	0.241599	-0.397328	0.75348
	563	-0.00369417	0.320295	-0.0570598	-0.188137
	564	-0.00139291	0.416867	0.558605	-0.322133
	565	-0.0296255	0.740836	0.155253	0.140842
	566	0.00243072	0.370649	-1.18076	3.3686
	567	0.0378153	0.646072	-0.926041	3.49302
	568	0.0162432	0.560967	0.296609	0.11691
	569	-0.0165591	0.379594	0.123511	0.663196
	570	-0.0366025	0.424599	-0.617975	0.846777
	571	0.0129232	0.317797	0.457476	0.254524
	572	0.00897454	0.193364	-1.0541	2.59427
	573	0.0137688	0.207402	-0.184971	1.54798
	574	-0.0204088	0.727619	-0.0616113	1.88234
	575	-0.00564544	0.330002	-0.760239	1.16231
	576	0.014759	0.499657	0.0726002	1.45021
	577	-0.00550664	0.422148	0.355754	-0.493184
	578	-0.00651188	0.507328	0.0495452	0.504742
	579	-0.00434053	0.499112	-0.419948	0.598629
	580	0.0183433	0.498638	0.152049	0.988594
	581	0.00385553	0.391031	-0.0985463	0.307041
	582	-0.01237	0.432209	-0.0990803	2.68301
	583	-0.0042604	0.394636	0.721037	1.85602
	584	-0.000218635	0.439242	0.381691	0.653634
	585	0.0136805	0.224227	0.647727	0.298891
	586	0.00138849	0.253975	-0.269907	1.82878
	587	-0.0116151	0.435713	-0.139928	2.94089
	588	-0.0162437	0.338549	-0.716154	0.207499
	589	0.0206493	0.382367	1.25162	1.44741
	590	0.00623187	1.22639	0.710898	2.04572
	591	0.000764082	1.32621	1.08114	1.39665
	592	-0.0101893	1.49544	1.60035	4.07649
	593	0.00321434	1.77711	0.163804	-0.222107
	594	-0.0363849	2.71509	0.72784	2.22014
	595	0.00904932	3.4847	0.730581	2.78657
	596	0.0574853	3.02939	1.47401	3.02519
	597	-0.025937	2.70419	1.48005	3.98321
	598	0.0053805	3.56709	0.590774	0.643008
	599	-0.00265827	3.10822	1.0571	2.15923
	600	-0.0265441	3.53254	0.797222	1.60842
	601	-0.00152008	3.40513	1.38616	2.28662
	602	0.042753	3.53302	1.51087	3.50782
	603	0.00913668	3.25229	0.69753	1.15506
	604	-0.0577097	2.90479	1.20339	0.921164
	605	0.0327944	3.27981	0.485175	0.185744
	606	-0.00755132	2.95548	2.36862	6.74419
	607	-0.0134398	3.0232	2.15673	5.03604
	608	-0.00911388	2.7282	1.67805	2.16006
	609	0.0391696	2.30743	1.51918	3.0319
	610	-0.00970825	2.41776	1.09076	2.7019
	611	-0.0330818	2.79556	0.906421	3.73549
	612	0.0337691	2.25645	1.80809	3.75655
	613	-0.00308947	2.31387	0.34603	1.07763
	614	-0.0120459	1.99988	0.859027	1.29767
	615	0.0241303	1.80568	2.25525	5.62781
	616	0.000876494	2.25048	1.5808	5.56742
	617	-0.0136635	1.63099	1.59689	2.59299
	618	-0.0153264	1.59295	0.101903	1.50363
	619	-0.00573223	1.53078	0.368945	0.806398
	620	0.0247797	1.27948	0.639251	0.693791
	621	-0.0243565	1.33339	-0.61136	-0.339356
	622	-0.0135734	1.05782	-0.462863	0.787255
	623	0.00181451	0.784189	0.402242	1.6919
	624	-0.00403547	0.647303	0.933883	2.05332
	625	-0.0142249	1.33452	0.684131	2.66334
	626	0.0294066	1.56553	1.29733	3.3597
	627	-0.00430953	1.37254	1.93606	3.99196
	628	0.00931239	1.51777	0.625948	1.73663
	629	0.0069465	1.77634	2.05009	6.35121
	630	0.0348524	1.40505	0.9206	1.39472
	631	-0.0132087	1.5852	-0.00709451	2.63652
	632	-0.00384496	1.15425	0.697108	1.26507
	633	0.0117453	1.18096	-0.0341432	2.12243
	634	-0.00845146	0.966395	1.18305	3.00775
	635	0.00271034	0.890368	0.617134	0.86985
	636	-0.0038611	0.944893	1.22074	3.43496
	637	0.00282865	0.765946	0.328362	1.67334
	638	-0.0098296	0.819155	1.05486	1.96929
	639	0.00708318	1.04748	-0.237723	0.40321
	640	-0.0101867	0.722516	-0.714654	1.29056
	641	0.0238402	0.899721	-0.770049	1.93605
	642	-0.0114576	0.717406	-0.983022	2.62992
	643	0.0168275	0.700311	2.49226	6.2989
	644	-0.0272737	0.314839	-0.00155039	-0.0940921
	645	0.0120533	0.570609	-0.189417	1.15584
	646	-0.00302687	0.252827	0.190361	1.71954
	647	0.00729694	0.429825	-0.676548	0.405789
	648	0.0162989	0.541722	1.88646	4.06576
	649	-0.0290669	0.506373	-0.348615	0.654936
	650	0.0180111	0.556913	0.101219	-0.131706
	651	-0.00858575	0.497492	0.147318	0.913767
	652	-0.0133902	0.397922	-0.599996	-0.0422441
	653	0.0288618	0.503967	-0.630889	1.87825
	654	-0.00404925	0.375344	-0.24283	0.848944
	655	-0.0175833	0.387722	-1.28933	3.89744
	656	0.00541038	0.385314	1.34062	3.88986
	657	0.0171092	0.380698	0.310903	0.483917
	658	0.00105556	0.632127	-0.347015	2.32758
	659	-0.00143012	0.513761	2.39439	6.9768
	660	-0.0135976	0.665389	-0.212744	-0.436907
	661	0.00724847	0.509019	-0.629786	0.499248
	662	0.00356794	0.53477	0.12967	1.32944
	663	0.000358318	0.395692	-1.23379	2.36785
	664	0.00424865	0.320536	-1.01007	1.98888
	665	-0.0024752	0.540595	-1.55934	3.98813
	666	-0.00364809	0.623733	-0.87278	2.82677
	667	0.00614876	0.377593	-0.0313796	-0.801421
	668	-0.0128865	0.38223	-0.4964	0.302254
	669	0.0128161	0.382701	-0.475985	0.308698
	670	-0.018741	0.581695	0.0334803	0.239024
	671	0.00713808	0.466135	0.102837	0.0525275
	672	0.0118175	0.45409	-0.16351	3.01657
	673	-0.0174116	0.514177	-0.330173	1.96068
	674	0.0138793	0.328392	-0.147909	-0.250592
	675	0.00497749	0.364716	-1.04432	2.53422
	676	-0.017266	0.200054	-0.299551	3.54746
	677	-0.0241989	0.643047	-0.729576	0.290085
	678	0.0341971	0.396004	0.0340471	1.7598
	679	0.000797629	0.627318	-0.482752	0.96642
	680	0.0267138	0.634423	0.826953	1.86633
	681	-0.0110821	0.572251	-0.261759	0.507183
	682	-0.0175652	0.299859	0.204966	-0.331179
	683	-0.0532404	0.407203	0.127014	0.021153
	684	0.0454479	0.673906	0.603244	0.0774175
	685	0.0161348	0.421019	1.17789	2.17312
	686	0.0372579	0.28328	0.370745	0.459873
	687	-0.0577991	0.652507	0.256456	0.581507
	688	-0.00267857	0.425016	1.18033	2.36124
	689	0.0087704	0.450694	-2.23737	6.74607
	690	0.0353849	0.429116	0.217778	-0.846809
	691	-0.0270695	0.558234	-1.46366	2.96237
	692	-0.0246086	0.368909	0.174574	0.957508
	693	0.0371336	0.453923	-0.698175	1.59652
	694	-0.0113298	0.625158	0.389719	2.11051
	695	-0.00597886	0.405085	-1.1646	2.8609
	696	0.000291145	0.446084	0.692607	0.993955
	697	0.00161717	0.467867	0.730604	0.420164
	698	-0.00190202	0.412126	0.373645	0.579195
	699	0.00863635	0.566988	-0.588301	0.445047
	700	-0.0224984	0.796428	0.0517042	0.885912
	701	0.0295358	0.794946	0.836399	1.48733
	702	-0.00974562	0.511887	0.0537067	0.990097
	703	0.00487522	0.350278	0.0583482	-0.416276
	704	0.0024972	0.512096	0.143245	0.295446
	705	-0.0180969	0.569705	-1.26802	3.52934
	706	0.0121348	0.422937	1.07779	1.9882
	707	0.0179901	0.483697	0.00126088	2.27198
	708	-0.0175192	0.410064	-0.648597	0.602572
	709	-0.011189	0.430727	-0.920465	1.68867
	710	0.0132403	0.630908	-0.801573	3.10608
	711	0.00941164	0.513243	-0.0795973	0.032556
	712	-0.00115888	0.566084	0.0179853	-0.23902
	713	-0.000560035	0.488245	0.0522326	1.75788
	714	-0.0122205	0.380119	-0.68173	1.76275
	715	0.00368394	0.473336	0.420024	1.00927
	716	0.00371187	0.507813	-0.153065	1.1432
	717	-0.00603915	0.536129	0.335902	1.06185
	718	0.0190309	0.509388	2.09014	5.45209
	719	-0.0185638	0.330383	0.0922456	-0.504811
	720	-0.00400865	0.699757	-0.0613787	2.44394
	721	0.00436098	0.822821	1.25743	2.26687
	722	-0.00205675	0.544957	0.196344	0.202618
	723	-0.00950031	0.492144	0.41499	1.14421
	724	0.0206192	0.438296	0.470561	-0.490651
	725	-0.0223633	0.409021	0.0258224	0.430618
	726	0.0185477	0.625264	0.0719486	0.105338
	727	-0.0232609	0.477539	-0.889654	0.347366
	728	0.025215	0.583253	0.989777	2.49293
	729	0.00568946	0.409685	1.02587	2.32393
	730	-0.0232785	0.705763	-0.09686	2.58269
	731	0.00635651	0.555586	1.38751	2.90712
	732	0.0126971	0.356713	0.789304	2.12823
	733	-0.00999047	0.235609	0.237334	2.40557
	734	-0.00901096	0.351585	0.705681	1.22722
	735	0.0189926	0.436557	0.144478	-0.324959
	736	-0.000116647	0.707721	0.154011	-0.15924
	737	-0.00713396	0.474678	0.626016	1.16379
	738	0.0138802	0.301281	0.240228	0.0914246
	739	-0.0299796	0.458834	-1.36522	1.89448
	740	0.0332133	0.406363	0.704463	0.745878
	741	-0.0324556	0.352883	-0.14367	-0.11789
	742	0.0115337	0.460558	-0.575141	0.832168
	743	0.0134067	0.64265	-0.0624738	-0.258057
	744	-0.0179602	0.555725	0.0326697	-0.128752
	745	0.0203318	0.384823	0.578427	-0.541961
	746	-0.00807908	0.44963	0.0760612	0.426021
	747	-0.0206026	0.510324	-0.634078	-0.348009
	748	0.0186968	0.765053	1.17493	3.46159
	749	0.00729404	0.324028	-0.408303	2.44131
	750	0.0169278	0.444743	0.197079	-1.28183
	751	-0.0175277	0.610168	-0.302437	1.34239
	752	-0.012612	0.511917	-0.355711	0.854308
	753	-0.00577144	0.33198	-0.0323112	-0.217885
	754	0.0184551	0.569187	-0.301897	0.358534
	755	-0.0193834	0.648775	0.388227	3.09387
	756	0.0308438	0.434923	-0.710985	1.18839
	757	-0.00336678	0.441953	-0.698975	2.03096
	758	-0.00745555	0.388157	0.661203	0.76264
	759	-0.0251986	0.310446	-0.129262	-0.496762
	760	0.0103659	0.436186	0.691377	0.680715
	761	0.000455284	0.296626	-0.149357	-0.0185117
	762	0.0104613	0.158849	-0.405021	2.32642
	763	0.0120541	0.282101	-0.0014209	0.444595
	764	-0.0281065	0.404076	-0.147014	-0.875761
	765	0.00110688	0.438238	0.739951	1.73409
	766	0.0142842	0.353286	0.477485	0.954204
	767	0.00164404	0.512495	-0.876608	0.844394
	768	-0.00101511	0.545199	0.117063	0.576702
	769	0.00167796	0.34259	0.0241554	-0.583542
	770	-0.0164041	0.382781	-1.50079	4.21434
	771	0.0228914	0.127483	3.20555	9.97555
	772	0.00284271	0.368762	0.251888	0.832983
	773	-0.00507963	0.456692	0.626715	0.676425
	774	-0.012955	0.263444	-0.269543	0.480934
	775	0.00491233	0.312482	0.0240374	-0.138342
	776	0.0118956	0.212453	1.1235	2.169
	777	-0.0114615	0.419186	0.877231	1.48446
	778	-0.00310584	0.367221	-0.448075	-0.301452
	779	0.0271057	0.369218	0.931589	1.94633
	780	-0.0121968	0.307358	-0.146064	0.29772
	781	-0.00189869	0.394037	-1.7582	5.05441
	782	-0.011222	0.257059	0.0103924	1.65939
	783	-0.00564158	0.47256	-0.67621	0.579259
	784	0.0155696	0.467692	0.88119	3.09662
	785	0.0120225	0.611203	-0.106255	0.981106
	786	-0.0122828	0.333165	0.120309	0.173748
	787	-0.00384825	0.633969	-0.241037	1.68436
	788	-0.00349417	0.519531	-0.71605	0.266539
	789	0.0116424	0.310457	-0.240592	0.497839
	790	-0.00083075	0.421239	0.764617	1.15695
	791	-0.0253645	0.657163	-0.479624	0.781175
	792	0.0335564	0.631891	0.113173	1.86679
	793	-0.00283853	0.34973	-0.958934	0.0485661
	794	-0.0149153	0.384307	-0.297582	0.110129
	795	0.00597334	0.297261	-0.22469	-0.0818519
	796	-0.0141433	0.614132	-0.363041	0.943416
	797	0.0117855	1.21149	1.52265	3.97966
	798	0.0106226	1.94162	1.92761	4.27014
	799	0.0260462	2.60945	1.91126	4.07477
	800	-0.0308043	3.09039	2.31466	6.94749
	801	-0.0201795	2.34454	1.68141	2.30552
	802	0.0153026	3.45209	1.50296	4.54689
	803	-0.00472303	3.38122	2.15179	6.07051
	804	-0.00845733	2.97817	1.35821	1.97554
	805	-0.0352676	3.0887	2.54737	7.1026
	806	0.0295809	2.93279	0.78786	0.544688
	807	0.0373341	2.98306	1.11357	1.88121
	808	-0.0363409	3.61654	1.41213	4.80313
	809	0.0101807	2.48277	1.40666	2.27086
	810	-0.000385873	2.75055	0.7918	0.148275
	811	0.015756	2.48652	1.02511	2.54695
	812	-0.0060382	2.16824	2.23955	6.21463
	813	-0.00612784	1.90442	0.789696	0.711672
	814	-0.00167616	2.06992	0.844285	0.67127
	815	0.0131477	2.55952	1.54191	3.01345
	816	-0.0112586	2.56588	2.50384	7.89701
	817	-0.0200899	2.11778	0.961381	1.79751
	818	0.0306774	2.05423	1.20729	2.10853
	819	-0.00640827	1.91317	1.06173	2.43103
	820	-0.0204139	1.90082	1.73012	3.34843
	821	-0.00363001	2.3066	1.10291	4.03734
	822	0.0367729	1.82679	0.853616	2.28474
	823	0.00386782	2.3296	0.645283	4.34639
	824	-0.0379537	1.63033	0.440271	0.937262
	825	0.00960413	1.6164	0.304479	0.647232
	826	0.00210799	1.24414	0.412004	-0.234692
	827	-0.032923	0.853881	-0.859088	0.865175
	828	-0.0127602	0.659124	-0.467368	-0.349678
	829	0.0240812	0.588757	-0.467443	-0.191976
	830	-0.0137051	0.78934	-0.0639437	1.08838
	831	0.0207875	0.734183	0.640092	0.0883067
	832	-0.0241231	0.891669	1.5515	3.044
	833	-0.010165	1.2464	0.809644	1.50993
	834	-0.000403491	1.2946	1.90626	6.05472
	835	0.0386915	1.34829	1.84802	4.19862
	836	0.0542441	1.332	0.699375	1.66011
	837	0.00745263	1.18691	0.813871	1.20475
	838	-0.00831839	1.14164	1.3308	4.50876
	839	-0.00649904	1.29518	1.53517	5.83232
	840	0.0073003	1.03328	1.33305	2.74634
	841	0.0374482	0.810959	0.438131	1.03288
	842	0.0102757	0.840677	1.28711	2.66027
	843	0.0152299	0.686089	1.97224	3.17866
	844	0.0154897	0.797555	0.718817	2.00941
	845	-0.0117866	0.810875	1.16012	3.37125
	846	0.0197271	0.804867	1.04461	3.13698
	847	-0.0183276	0.596077	-1.13106	2.5516
	848	0.013263	0.377884	-0.292557	-0.611544
	849	0.0123278	0.64057	0.952236	2.03374
	850	-0.0053384	0.327325	0.141608	0.429931
	851	-0.0138395	0.376047	-0.0965402	-0.787157
	852	0.00387635	0.86444	-0.459298	2.03827
	853	-0.0093537	0.457659	-0.936149	1.48172
	854	0.00601639	0.463122	-0.190195	3.07966
	855	0.0126926	0.738838	0.0212105	1.61587
	856	0.00839167	0.544835	-0.0524804	0.81895
	857	-0.00771509	0.500383	-0.388703	0.83908
	858	0.00219597	0.55044	0.187779	-0.0304549
	859	-0.0393213	0.554323	0.102217	-0.372436
	860	0.0331771	0.345273	-0.724736	1.63819
	861	0.0136998	0.749199	1.36951	4.42023
	862	0.00554174	0.466614	-0.874035	0.988569
	863	-0.0385003	0.364763	0.169773	0.94829
	864	0.033255	0.302909	0.285564	0.204575
	865	-0.0115645	0.364607	-0.934823	2.21049
	866	-0.00791447	0.288818	0.0959347	0.313214
	867	0.013026	0.574996	1.30168	4.31842
	868	-0.00170795	0.323556	0.03955	-0.0698055
	869	-0.00961127	0.631182	1.17033	2.55342
	870	0.0110997	0.264362	0.366713	0.0960646
	871	0.00226531	0.545396	-0.1013	0.948566
	872	0.00277567	0.332517	-0.210643	-0.188411
	873	-0.00740634	0.424563	0.349221	1.09977
	874	0.0177156	0.938034	-0.396149	1.63388
	875	-0.0164156	0.345103	0.495803	1.15695
	876	-0.00625652	0.480477	-0.667255	0.0420454
	877	0.00688161	0.546464	0.0220067	-0.118565
	878	0.0072102	0.286874	0.216062	-0.0168248
	879	-0.00950102	0.457623	0.0373812	1.00082
	880	0.000478665	0.461773	-0.87888	0.812567
	881	-0.00810978	0.612359	-0.149315	-0.0246245
	882	-0.00511971	0.443579	-0.354711	1.14039
	883	0.0117297	0.278375	0.290907	-0.179355
	884	0.012609	0.47063	0.584948	1.12912
	885	0.000309676	0.365795	-0.162559	0.310571
	886	-0.0201193	0.521437	-0.533651	0.357713
	887	0.00750589	0.391418	0.262555	0.328611
	888	-0.00690172	0.812983	0.0500903	0.782052
	889	-0.011986	0.370636	0.258443	0.679589
	890	0.00931837	0.478429	0.137482	1.04671
	891	0.0240943	0.47865	-0.0489215	1.99176
	892	-0.0346639	0.408266	-0.101994	-0.0627019
	893	0.0139822	0.487802	-0.165201	1.7296
	894	-0.0179621	0.449008	0.576001	1.90971
	895	0.0179564	0.875027	0.224519	0.699026
	896	0.0122326	0.315621	0.212976	-0.0189547
	897	-0.0244955	0.501069	0.206699	1.33438
	898	-0.00613393	0.552642	-1.50081	2.15613
	899	0.0202494	0.836878	-0.777181	1.81565
	900	-0.00561475	0.423204	-0.00718553	-0.160772
	901	-0.00197051	0.456936	0.191379	1.70069
	902	-0.00391433	0.322059	0.0871383	-0.0367404
	903	0.00413426	0.573908	-1.30734	2.97614
	904	-0.00378042	0.296047	0.181972	0.247038
	905	0.00162881	0.287757	0.0604599	0.225744
	906	0.00511292	0.440934	-0.372421	2.31758
	907	0.00675354	0.285089	-0.082841	0.330544
	908	-0.0328171	0.395474	-0.954605	2.38901
	909	0.0113267	0.363776	1.08597	2.67766
	910	0.00828902	0.525697	0.17716	0.955222
	911	-0.0135738	0.426168	-0.536572	0.224405
	912	0.0147592	0.453676	-0.22103	1.77055
	913	-0.000335309	0.394284	-1.08986	2.52999
	914	-0.00689183	0.480318	0.459072	1.14915
	915	0.0181498	0.342249	-0.490812	1.38198
	916	-0.0119529	0.457884	-0.36404	2.02824
	917	0.000735965	0.40917	-1.1617	2.54823
	918	-0.00537762	0.32201	0.0411652	0.0848152
	919	0.000879965	0.340023	0.225395	-0.305454
	920	0.00127521	0.260685	0.0688396	1.19156
	921	-0.0024074	0.266021	0.00619299	0.656939
	922	0.0112619	0.29125	0.200613	0.0174911
	923	-0.00896552	0.45106	-0.669793	1.24262
	924	0.00219549	0.258978	0.21438	1.84059
	925	-0.00606027	0.364908	-0.0879519	-0.714706
	926	0.0114097	0.465557	0.614896	2.36682
	927	-0.0147835	0.419274	-0.208221	-0.124263
	928	0.0186329	0.43267	1.05259	1.45526
	929	-0.0179558	0.312704	0.027816	-0.0235152
	930	0.0191973	0.435518	-0.45551	3.24781
	931	0.00393294	0.289709	0.0816279	0.393781
	932	-0.0210139	0.368734	-0.972059	1.63602
	933	-0.00114852	0.348301	-0.0979765	-0.454354
	934	0.00536671	0.527009	1.34839	1.68848
	935	0.00480635	0.342122	-0.0956816	0.153833
	936	0.0232163	0.320127	0.306821	0.0905058
	937	-0.0306281	0.38044	1.05077	1.95607
	938	0.0126979	0.458315	-0.401043	0.202296
	939	-0.00714859	0.451971	0.2471	0.389924
	940	0.0073417	0.373617	0.233297	-0.469503
	941	-0.0187089	0.516979	-0.207208	1.20245
	942	0.0181698	0.354719	0.214198	-0.116862
	943	-0.00381147	0.421409	0.0263916	-0.934333
	944	0.00105024	0.286236	0.396951	1.66879
	945	0.00570301	0.353376	-1.58682	5.01069
	946	-0.000168675	0.482649	0.607939	1.90811
	947	-0.00610542	0.254613	-0.251798	0.681228
	948	-0.0118692	0.762437	-1.39166	4.08826
	949	-0.00634006	0.642782	-0.476459	0.538429
	950	0.0106176	0.373189	0.132745	-0.882492
	951	0.0124143	0.452451	-0.135954	1.78869
	952	-0.00217601	0.536144	0.67609	3.34094
	953	-0.00514679	0.421201	1.15342	2.33259
	954	0.00597186	0.569215	0.0865886	0.193736
	955	-0.0120097	0.397003	-0.963269	2.22893
	956	0.0199293	0.354728	1.27882	2.7145
	957	-0.0163414	0.436624	-0.95374	1.51039
	958	0.0145701	0.263841	-0.137727	1.06531
	959	-0.000564214	0.434245	0.279367	0.375429
	960	-0.0117276	0.519992	-0.584556	-0.611397
	961	0.00123309	0.543243	-0.466946	0.327606
	962	-0.00855634	0.355005	0.168642	-0.673691
	963	0.0182009	0.34633	2.10735	6.68331
	964	-0.00460427	0.46803	-0.297386	1.88764
	965	0.0157123	0.31166	0.0675723	0.0246821
	966	-0.0045524	0.478393	-1.09677	0.9914
	967	-0.0295393	0.500204	0.292173	0.538356
	968	0.027885	0.336236	0.315506	0.0112657
	969	0.00320741	0.768399	-0.0212557	0.688232
	970	-0.0214744	0.435877	-0.230157	-0.741501
	971	0.00992868	0.444319	0.517161	0.0560888
	972	-0.00866326	0.785332	0.107279	1.27563
	973	0.0177431	0.375047	0.936274	1.83415
	974	-0.00766229	0.494832	-0.569425	1.7336
	975	0.0202746	0.564162	1.29119	2.22004
	976	-0.0386877	0.397988	0.558402	0.0260643
	977	0.0172349	0.603807	0.849298	1.50742
	978	-0.00132972	0.362634	-0.561863	0.57327
	979	0.00289678	0.85474	-0.411544	2.03337
	980	0.0059249	0.566341	0.257816	0.456493
	981	-0.00194161	0.513023	0.17977	0.430017
	982	-0.000416773	0.475205	-0.0548992	1.13024
	983	-0.00537652	0.345723	0.219451	-0.507986
	984	0.00646208	0.591298	1.17839	3.72572
	985	0.032636	0.526731	0.339977	0.523531
	986	-0.0355289	0.628778	0.558514	1.40165
	987	-0.00546442	0.594808	0.286183	0.38733
	988	0.0156707	0.380238	1.18678	2.93724
	989	0.00298599	0.376684	-0.567215	0.440438
	990	0.00734363	0.451695	0.802686	0.733436
	991	-0.00388201	0.561079	0.868478	1.2057
	992	-0.017663	0.458085	0.704727	0.662262
	993	0.0054143	0.574043	1.03851	2.80507
	994	0.000396203	0.387153	1.18281	2.66747
	995	-0.00470476	0.297452	1.23934	2.98468
	996	0.0186911	0.532671	2.2112	6.15581
	997	0.00966488	0.545798	-1.31136	1.76337
	998	-0.0253666	0.418772	-0.862044	1.89327
	999	0.00565281	0.477333	0.432196	0.73638
	1000	0.00497374	0.406869	-0.344901	-0.26543
	1001	0.00236237	0.598601	-1.13618	3.60555
	1002	0.005053	0.342572	0.330872	-0.206415
	1003	0.00263653	0.775779	-1.23819	3.98506

## Sheet: Fig. 4h
Fig. 4h
	Gesture-1								Gesture-2								Gesture-3
	Time (s)	Ch1-1	Ch1-2	Ch1-3	Ch1-4	Ch1-5	Ch1-6		Time (s)	Ch1-1	Ch1-2	Ch1-3	Ch1-4	Ch1-5	Ch1-6		Time (s)	Ch1-1	Ch1-2	Ch1-3	Ch1-4	Ch1-5	Ch1-6
	0	75.046	79.247	77.145	72.779	77.233	80.823		0	85.526	79.247	67.191	56.077	83.956	89.621		0	99.281	90.454	79.799	78.124	85.973	83.53
	0.002	75.701	78.587	77.145	73.447	77.233	78.792		0.002	85.526	79.906	65.864	56.077	85.301	89.621		0.002	99.281	89.794	79.799	78.792	86.645	82.853
	0.004	75.701	78.587	77.145	74.116	77.905	78.792		0.004	85.526	79.247	65.864	55.409	85.301	89.621		0.004	99.281	91.113	79.799	78.124	85.973	84.884
	0.006	75.046	78.587	77.808	73.447	77.905	78.792		0.006	86.181	79.247	67.855	55.409	84.628	88.944		0.006	98.626	91.113	79.799	77.456	86.645	83.53
	0.008	75.701	77.928	77.145	74.116	77.233	79.469		0.008	86.181	77.928	65.864	55.409	84.628	88.944		0.008	97.971	90.454	79.799	78.792	86.645	84.207
	0.01	75.046	77.928	76.481	74.116	77.233	78.116		0.01	86.181	78.587	67.191	54.741	85.301	88.944		0.01	99.936	90.454	79.799	79.46	85.301	84.207
	0.012	75.701	77.928	77.808	73.447	77.233	80.146		0.012	86.836	79.247	65.864	55.409	85.301	89.621		0.012	99.936	90.454	79.135	78.792	85.973	83.53
	0.014	75.701	77.928	77.145	74.116	76.56	80.823		0.014	85.526	79.247	66.528	56.077	83.956	88.944		0.014	99.281	91.772	79.799	78.792	85.973	83.53
	0.016	75.046	79.247	77.145	74.116	77.905	78.792		0.016	86.836	79.247	65.864	55.409	85.301	88.944		0.016	97.971	90.454	79.799	78.792	85.973	84.884
	0.018	76.356	79.247	76.481	74.116	77.905	79.469		0.018	86.836	78.587	65.864	55.409	83.956	89.621		0.018	99.936	90.454	79.135	78.792	86.645	84.207
	0.02	76.356	78.587	77.808	74.116	77.905	79.469		0.02	85.526	79.247	66.528	55.409	83.956	88.944		0.02	98.626	89.794	80.463	78.792	86.645	83.53
	0.022	75.046	78.587	77.145	74.116	77.233	78.792		0.022	84.871	79.906	65.201	55.409	84.628	90.298		0.022	97.971	89.135	79.799	78.792	85.973	84.207
	0.024	75.046	77.928	77.808	74.116	77.233	79.469		0.024	85.526	79.247	65.864	55.409	84.628	88.944		0.024	99.936	90.454	79.799	78.124	86.645	85.56
	0.026	75.046	78.587	77.145	74.784	77.233	79.469		0.026	85.526	79.247	65.864	55.409	84.628	88.944		0.026	99.281	89.794	79.799	78.124	86.645	83.53
	0.028	76.356	79.247	77.808	74.116	78.577	80.823		0.028	86.181	80.565	65.864	56.077	83.956	89.621		0.028	99.281	90.454	79.799	78.124	86.645	84.884
	0.03	75.046	78.587	77.145	74.784	77.233	81.5		0.03	86.836	79.906	65.864	55.409	83.956	88.268		0.03	99.936	90.454	80.463	78.124	87.318	84.207
	0.032	75.701	79.247	77.808	74.116	77.233	80.146		0.032	86.181	79.906	65.864	55.409	83.956	88.268		0.032	99.936	89.794	80.463	77.456	85.973	83.53
	0.034	75.701	77.928	77.808	74.784	77.233	80.146		0.034	85.526	79.247	66.528	55.409	84.628	88.944		0.034	99.936	91.113	79.799	78.124	87.318	84.207
	0.036	75.046	79.247	77.808	74.116	77.905	79.469		0.036	86.181	79.906	66.528	55.409	84.628	88.944		0.036	99.936	89.135	79.799	78.124	86.645	83.53
	0.038	75.701	78.587	77.808	74.116	77.233	78.792		0.038	86.181	79.247	64.537	56.077	83.284	88.268		0.038	99.936	91.113	80.463	77.456	85.973	84.884
	0.04	75.046	78.587	77.808	74.784	76.56	80.146		0.04	86.181	79.247	64.537	55.409	83.956	88.944		0.04	99.936	89.794	79.799	77.456	86.645	84.207
	0.042	73.736	78.587	78.472	74.784	76.56	78.792		0.042	86.836	79.247	65.864	55.409	83.956	89.621		0.042	99.281	89.794	79.799	76.788	86.645	83.53
	0.044	75.701	77.928	77.145	74.784	77.905	77.439		0.044	85.526	79.247	64.537	55.409	83.956	89.621		0.044	99.281	90.454	79.799	77.456	86.645	83.53
	0.046	74.391	78.587	77.808	74.784	77.905	79.469		0.046	86.181	79.247	65.201	56.077	83.956	88.944		0.046	99.281	89.794	79.799	77.456	86.645	83.53
	0.048	75.701	78.587	77.808	74.784	77.233	80.823		0.048	86.181	79.247	65.864	56.077	83.284	89.621		0.048	99.936	89.794	79.135	76.788	86.645	82.853
	0.05	75.046	78.587	77.808	74.784	77.905	79.469		0.05	85.526	79.906	65.864	55.409	83.956	88.268		0.05	99.281	89.794	79.799	76.788	86.645	83.53
	0.052	75.046	78.587	77.145	74.784	77.233	80.146		0.052	86.181	79.247	65.201	55.409	84.628	89.621		0.052	99.936	89.794	79.799	77.456	85.973	83.53
	0.054	74.391	79.247	77.808	74.116	77.905	80.146		0.054	85.526	77.928	65.864	55.409	84.628	88.268		0.054	99.936	90.454	78.472	78.124	87.318	83.53
	0.056	73.736	78.587	78.472	74.116	77.233	79.469		0.056	85.526	79.247	65.864	55.409	83.956	88.944		0.056	98.626	88.476	79.799	77.456	86.645	84.207
	0.058	74.391	78.587	77.808	74.784	77.233	78.116		0.058	86.181	78.587	65.864	56.077	83.284	88.944		0.058	98.626	89.794	79.135	77.456	86.645	82.853
	0.06	73.736	79.906	77.808	74.784	77.233	79.469		0.06	85.526	78.587	65.201	55.409	84.628	88.944		0.06	98.626	89.794	79.135	77.456	86.645	84.207
	0.062	73.736	78.587	77.808	74.784	78.577	79.469		0.062	85.526	79.247	65.201	55.409	83.284	88.944		0.062	98.626	89.135	79.799	77.456	87.318	82.853
	0.064	73.736	78.587	77.808	74.784	77.233	78.792		0.064	85.526	79.906	65.864	55.409	83.956	88.944		0.064	100.591	89.794	79.799	77.456	85.973	82.853
	0.066	74.391	78.587	77.808	74.116	78.577	78.792		0.066	85.526	79.247	65.201	55.409	83.956	90.298		0.066	99.936	89.135	79.135	76.788	86.645	83.53
	0.068	75.046	78.587	78.472	74.784	77.905	79.469		0.068	86.181	79.247	65.201	55.409	83.284	88.944		0.068	99.281	89.794	79.799	77.456	85.973	83.53
	0.07	75.046	78.587	77.808	74.116	77.233	80.146		0.07	86.181	79.906	65.864	54.741	83.956	89.621		0.07	99.936	90.454	79.799	78.124	87.318	84.207
	0.072	74.391	78.587	77.808	74.784	77.233	78.792		0.072	86.181	79.906	65.864	54.741	84.628	89.621		0.072	100.591	89.794	79.135	78.124	86.645	84.207
	0.074	74.391	77.928	77.808	74.116	77.233	80.823		0.074	86.836	79.906	65.864	55.409	83.956	89.621		0.074	99.281	89.794	79.799	78.792	86.645	86.237
	0.076	75.701	78.587	77.808	74.784	77.905	78.116		0.076	86.181	79.247	65.201	54.741	83.956	89.621		0.076	100.591	90.454	79.135	78.124	87.318	84.207
	0.078	75.046	77.928	77.808	74.784	77.233	78.792		0.078	86.181	79.247	65.864	55.409	83.956	90.298		0.078	99.281	89.794	79.799	78.124	87.99	84.884
	0.08	75.046	77.269	77.808	74.784	76.56	78.792		0.08	86.181	80.565	65.864	55.409	83.956	89.621		0.08	99.936	89.135	79.799	78.792	86.645	84.207
	0.082	75.046	79.247	79.135	74.784	77.233	80.146		0.082	86.181	79.247	65.864	55.409	83.284	88.944		0.082	99.936	89.794	79.799	79.46	86.645	83.53
	0.084	74.391	78.587	77.808	74.116	77.233	80.146		0.084	85.526	79.247	65.864	55.409	83.284	88.944		0.084	99.936	89.794	79.135	78.124	86.645	83.53
	0.086	75.046	77.928	77.808	74.784	78.577	79.469		0.086	86.181	79.247	64.537	55.409	83.956	89.621		0.086	99.936	89.794	79.135	79.46	86.645	84.207
	0.088	74.391	78.587	77.808	74.784	76.56	78.792		0.088	86.181	79.247	64.537	56.077	84.628	88.944		0.088	99.281	91.113	79.799	78.124	87.318	84.207
	0.09	75.046	77.269	77.808	74.784	77.905	80.823		0.09	86.181	78.587	65.201	54.741	85.301	88.944		0.09	100.591	90.454	79.799	78.792	87.318	84.884
	0.092	75.046	78.587	78.472	74.784	78.577	80.823		0.092	85.526	79.247	65.201	55.409	83.956	89.621		0.092	99.936	90.454	79.135	78.792	86.645	84.207
	0.094	76.356	79.247	78.472	74.784	77.233	80.146		0.094	86.181	79.247	65.864	56.077	84.628	88.268		0.094	99.281	91.113	79.799	78.124	86.645	84.207
	0.096	75.701	77.928	78.472	74.116	77.905	79.469		0.096	86.181	79.906	65.864	56.077	83.284	88.944		0.096	98.626	89.135	79.135	78.124	86.645	83.53
	0.098	75.046	78.587	78.472	74.784	78.577	80.146		0.098	85.526	79.247	65.864	56.745	84.628	88.944		0.098	99.281	89.794	79.799	78.124	86.645	83.53
	0.1	74.391	79.247	78.472	74.116	77.905	79.469		0.1	86.181	79.247	65.201	55.409	83.956	88.944		0.1	99.281	91.113	79.135	78.792	87.99	83.53
	0.102	74.391	78.587	78.472	75.452	77.905	79.469		0.102	85.526	79.247	66.528	56.077	83.956	89.621		0.102	99.281	89.794	78.472	78.792	85.973	83.53
	0.104	74.391	78.587	78.472	74.784	76.56	79.469		0.104	85.526	79.247	65.864	56.077	83.956	88.944		0.104	99.936	91.113	79.799	78.124	87.318	84.884
	0.106	74.391	79.247	78.472	74.784	77.905	80.146		0.106	84.871	79.247	66.528	55.409	84.628	88.944		0.106	100.591	90.454	79.135	78.124	87.99	83.53
	0.108	75.701	77.928	77.808	74.116	77.905	78.116		0.108	85.526	78.587	66.528	56.077	83.956	90.298		0.108	99.936	90.454	79.799	78.124	86.645	84.207
	0.11	75.046	77.928	78.472	74.116	77.905	78.792		0.11	85.526	79.906	65.864	55.409	83.284	88.268		0.11	99.281	89.794	80.463	78.124	89.335	83.53
	0.112	75.046	77.269	78.472	74.116	78.577	78.116		0.112	85.526	79.247	67.191	55.409	84.628	88.944		0.112	99.936	90.454	79.135	77.456	87.318	84.884
	0.114	75.701	79.247	78.472	74.116	77.905	79.469		0.114	86.181	80.565	65.864	56.077	83.956	89.621		0.114	99.936	89.794	79.799	76.788	88.662	84.884
	0.116	74.391	78.587	78.472	74.116	76.56	80.146		0.116	85.526	79.247	65.864	56.077	83.956	89.621		0.116	99.936	89.794	79.135	77.456	87.318	84.884
	0.118	75.701	77.928	78.472	74.116	77.233	79.469		0.118	84.871	79.906	66.528	55.409	83.956	89.621		0.118	100.591	90.454	78.472	76.12	87.318	84.207
	0.12	75.046	78.587	77.808	74.784	76.56	78.792		0.12	85.526	79.906	67.191	55.409	83.956	88.944		0.12	99.936	89.794	79.135	76.788	89.335	83.53
	0.122	75.046	77.928	78.472	75.452	76.56	78.116		0.122	85.526	79.247	66.528	56.077	84.628	88.944		0.122	100.591	90.454	79.135	76.12	89.335	81.5
	0.124	74.391	78.587	78.472	74.116	77.905	79.469		0.124	84.871	79.906	66.528	55.409	83.956	89.621		0.124	100.591	90.454	79.135	76.12	89.335	84.207
	0.126	75.701	77.928	78.472	74.784	77.905	78.116		0.126	86.181	79.906	65.864	57.413	84.628	88.268		0.126	100.591	89.135	79.135	76.12	87.99	82.853
	0.128	75.701	78.587	78.472	75.452	79.25	78.116		0.128	84.871	79.906	66.528	56.745	84.628	89.621		0.128	99.936	92.431	79.135	77.456	88.662	83.53
	0.13	74.391	79.247	77.808	74.116	77.233	79.469		0.13	85.526	79.906	66.528	56.745	84.628	88.944		0.13	99.936	90.454	79.799	77.456	86.645	84.207
	0.132	75.046	77.928	76.481	74.116	78.577	78.792		0.132	85.526	79.906	66.528	56.745	85.301	88.944		0.132	99.936	91.113	79.135	77.456	86.645	83.53
	0.134	75.701	77.928	77.808	74.116	77.233	78.792		0.134	85.526	79.247	65.864	56.077	85.301	88.944		0.134	99.936	90.454	79.135	76.788	88.662	84.884
	0.136	75.701	78.587	77.808	74.784	78.577	79.469		0.136	86.181	79.247	67.191	56.745	83.956	89.621		0.136	99.936	90.454	78.472	77.456	88.662	84.207
	0.138	75.701	78.587	77.808	74.784	77.905	79.469		0.138	85.526	78.587	67.191	56.745	83.284	90.298		0.138	99.936	90.454	79.135	77.456	88.662	84.207
	0.14	75.046	79.247	78.472	74.116	77.233	78.116		0.14	86.181	78.587	67.191	56.077	83.956	89.621		0.14	99.281	90.454	79.135	77.456	87.318	82.853
	0.142	74.391	79.247	77.145	73.447	77.905	78.116		0.142	85.526	79.247	67.191	56.077	85.301	89.621		0.142	99.936	90.454	79.135	76.788	87.318	83.53
	0.144	74.391	79.247	77.808	74.116	77.233	77.439		0.144	84.871	79.247	67.191	56.745	83.956	89.621		0.144	100.591	91.113	79.135	77.456	87.99	84.207
	0.146	75.046	79.247	77.808	73.447	77.905	79.469		0.146	84.871	79.247	67.191	56.077	85.301	89.621		0.146	101.246	89.794	79.135	77.456	87.318	82.853
	0.148	74.391	78.587	78.472	73.447	75.888	79.469		0.148	86.181	79.247	67.191	56.745	84.628	90.298		0.148	99.936	90.454	78.472	76.788	87.99	83.53
	0.15	74.391	77.928	78.472	74.116	77.233	79.469		0.15	85.526	79.247	67.191	56.077	83.956	88.944		0.15	101.246	90.454	78.472	77.456	89.335	83.53
	0.152	74.391	77.928	77.808	74.116	77.233	79.469		0.152	85.526	79.906	66.528	56.745	83.956	90.298		0.152	99.936	89.135	78.472	76.788	87.99	82.853
	0.154	74.391	79.906	78.472	74.784	76.56	78.792		0.154	85.526	79.247	66.528	56.745	84.628	88.944		0.154	100.591	89.794	78.472	77.456	87.99	84.207
	0.156	75.046	78.587	77.808	74.784	76.56	80.823		0.156	85.526	79.906	66.528	56.077	84.628	89.621		0.156	101.246	90.454	78.472	77.456	87.318	84.207
	0.158	74.391	77.928	77.808	74.784	77.233	79.469		0.158	86.181	78.587	66.528	56.745	85.301	88.944		0.158	101.246	89.794	79.135	76.788	89.335	83.53
	0.16	74.391	77.928	78.472	74.116	76.56	79.469		0.16	85.526	79.906	65.864	56.077	85.301	88.268		0.16	100.591	89.135	79.799	78.124	87.99	84.207
	0.162	75.046	77.928	78.472	74.784	77.233	79.469		0.162	85.526	79.247	66.528	56.077	85.973	88.944		0.162	100.591	90.454	79.799	77.456	87.99	84.207
	0.164	75.046	77.928	78.472	75.452	77.233	79.469		0.164	85.526	79.247	66.528	56.077	85.301	88.944		0.164	99.936	89.794	79.799	77.456	87.318	82.853
	0.166	75.046	77.928	77.808	74.116	76.56	80.823		0.166	86.181	79.906	66.528	56.745	85.973	89.621		0.166	101.246	90.454	79.799	76.788	89.335	84.207
	0.168	75.046	77.928	78.472	74.784	77.905	78.792		0.168	85.526	79.247	66.528	56.077	85.301	90.298		0.168	100.591	90.454	79.135	77.456	87.99	83.53
	0.17	74.391	77.928	78.472	75.452	77.233	78.116		0.17	86.181	80.565	66.528	56.077	85.301	88.944		0.17	99.936	91.113	79.135	76.788	87.99	84.207
	0.172	73.736	78.587	78.472	73.447	77.905	78.792		0.172	86.181	79.247	65.864	56.077	84.628	89.621		0.172	101.246	90.454	79.135	76.788	89.335	83.53
	0.174	74.391	78.587	78.472	73.447	77.905	78.116		0.174	86.181	79.906	65.864	56.745	84.628	89.621		0.174	99.936	91.113	78.472	77.456	89.335	83.53
	0.176	74.391	79.247	78.472	74.116	77.233	77.439		0.176	85.526	79.247	66.528	56.745	85.301	88.944		0.176	101.246	90.454	78.472	76.788	87.318	84.207
	0.178	74.391	78.587	77.808	74.116	77.905	78.116		0.178	85.526	79.906	66.528	56.745	84.628	88.944		0.178	100.591	91.113	79.135	77.456	87.318	84.207
	0.18	75.701	77.928	77.145	74.784	75.888	78.792		0.18	86.181	79.247	66.528	56.077	84.628	89.621		0.18	101.246	90.454	78.472	77.456	86.645	84.207
	0.182	76.356	77.928	78.472	74.784	77.905	78.792		0.182	86.181	79.906	67.191	56.745	84.628	88.944		0.182	100.591	89.794	79.799	77.456	87.318	83.53
	0.184	76.356	77.928	78.472	74.116	77.233	79.469		0.184	84.871	78.587	67.855	56.077	83.956	89.621		0.184	100.591	91.113	78.472	77.456	87.99	83.53
	0.186	76.356	79.247	79.135	74.116	75.888	78.792		0.186	85.526	79.247	66.528	56.077	84.628	89.621		0.186	100.591	91.772	78.472	77.456	87.318	82.853
	0.188	75.701	77.928	78.472	74.784	77.233	78.792		0.188	85.526	77.928	67.191	56.077	83.956	88.944		0.188	100.591	91.113	79.799	76.788	87.99	84.207
	0.19	75.701	78.587	77.808	74.116	76.56	78.116		0.19	85.526	79.906	66.528	56.077	84.628	88.944		0.19	100.591	91.113	79.135	77.456	89.335	84.207
	0.192	75.046	78.587	77.145	74.784	76.56	78.116		0.192	84.871	79.247	66.528	56.745	85.301	88.944		0.192	101.246	91.113	79.135	76.788	87.99	82.853
	0.194	75.701	78.587	78.472	74.784	77.233	78.116		0.194	86.181	78.587	66.528	56.745	84.628	89.621		0.194	99.936	89.794	79.135	77.456	89.335	84.207
	0.196	75.046	77.928	77.145	74.784	76.56	78.792		0.196	85.526	79.906	67.191	56.077	85.301	89.621		0.196	101.246	90.454	79.135	76.788	87.318	84.207
	0.198	75.701	79.247	77.808	73.447	77.905	80.146		0.198	85.526	79.906	67.191	56.077	84.628	89.621		0.198	100.591	91.113	77.808	76.788	90.007	84.207
	0.2	73.736	78.587	78.472	74.116	76.56	78.792		0.2	86.181	78.587	67.191	56.077	84.628	88.944		0.2	100.591	91.113	78.472	77.456	89.335	83.53
	0.202	75.046	78.587	78.472	72.779	75.216	78.116		0.202	100.591	99.024	77.145	55.409	87.318	99.097		0.202	100.591	90.454	77.808	77.456	87.99	83.53
	0.204	75.046	78.587	78.472	74.116	76.56	78.116		0.204	100.591	98.365	76.481	56.077	87.318	99.097		0.204	99.936	91.113	78.472	76.788	87.318	84.207
	0.206	75.701	77.928	77.808	74.116	77.233	78.792		0.206	101.901	99.683	75.818	56.077	87.318	99.773		0.206	100.591	91.113	78.472	76.788	87.99	83.53
	0.208	75.701	77.928	76.481	74.116	76.56	78.792		0.208	101.901	99.024	75.818	55.409	87.318	98.42		0.208	100.591	90.454	79.799	77.456	89.335	83.53
	0.21	75.046	78.587	77.808	74.784	77.233	77.439		0.21	101.901	99.683	76.481	55.409	88.662	99.097		0.21	101.246	90.454	79.135	77.456	87.99	82.853
	0.212	74.391	77.928	76.481	74.784	76.56	77.439		0.212	102.556	100.342	76.481	55.409	88.662	99.097		0.212	100.591	91.113	78.472	76.788	87.99	83.53
	0.214	75.701	78.587	77.808	74.116	76.56	80.146		0.214	103.211	100.342	75.818	54.741	87.99	99.097		0.214	100.591	91.772	78.472	76.788	89.335	83.53
	0.216	75.046	79.906	78.472	75.452	76.56	78.792		0.216	102.556	100.342	75.818	55.409	88.662	99.097		0.216	100.591	89.794	78.472	76.788	87.318	84.207
	0.218	75.701	78.587	77.808	74.116	77.233	80.146		0.218	103.866	99.024	75.818	54.741	88.662	99.097		0.218	100.591	91.772	78.472	76.788	88.662	83.53
	0.22	75.701	77.928	78.472	75.452	76.56	78.116		0.22	103.211	100.342	75.154	54.741	90.007	98.42		0.22	100.591	91.113	79.135	76.788	89.335	84.207
	0.222	75.701	78.587	77.145	74.784	77.233	80.146		0.222	103.866	100.342	74.491	54.073	90.007	99.773		0.222	100.591	91.772	78.472	76.788	87.318	84.207
	0.224	75.701	77.928	77.808	74.116	76.56	79.469		0.224	103.866	100.342	75.154	54.073	90.007	99.097		0.224	100.591	91.113	78.472	76.788	89.335	84.207
	0.226	75.046	79.247	77.808	74.784	77.233	80.146		0.226	103.866	101.002	74.491	54.073	90.007	99.097		0.226	101.246	91.772	78.472	76.788	87.99	83.53
	0.228	74.391	79.247	78.472	74.116	75.888	80.146		0.228	103.866	101.002	75.154	54.073	90.679	99.097		0.228	101.246	90.454	77.808	76.788	90.007	83.53
	0.23	75.046	79.906	78.472	74.116	76.56	78.792		0.23	104.521	101.002	75.154	53.405	90.679	99.097		0.23	100.591	90.454	78.472	76.788	89.335	84.207
	0.232	75.046	78.587	78.472	74.784	76.56	78.116		0.232	105.176	101.661	74.491	53.405	90.679	99.097		0.232	100.591	91.113	78.472	76.788	89.335	84.207
	0.234	75.701	78.587	77.808	74.116	76.56	78.792		0.234	105.176	101.661	73.827	53.405	90.679	99.097		0.234	100.591	90.454	78.472	77.456	89.335	84.884
	0.236	75.046	78.587	78.472	74.116	77.233	78.116		0.236	105.831	101.661	74.491	54.073	91.352	99.773		0.236	100.591	91.113	77.808	76.788	87.318	84.207
	0.238	75.701	77.928	78.472	74.116	77.233	80.146		0.238	105.831	101.661	73.827	53.405	92.024	99.097		0.238	100.591	90.454	77.808	77.456	89.335	84.207
	0.24	74.391	79.247	77.145	73.447	77.905	79.469		0.24	107.141	101.661	73.827	53.405	91.352	100.45		0.24	99.936	89.794	78.472	76.788	89.335	84.207
	0.242	75.046	78.587	77.145	74.784	75.888	78.116		0.242	107.796	102.32	73.163	53.405	92.024	99.773		0.242	100.591	91.113	78.472	76.12	89.335	84.207
	0.244	74.391	79.906	77.808	74.116	77.233	78.116		0.244	107.796	102.32	73.163	54.073	93.368	100.45		0.244	100.591	90.454	77.808	76.788	89.335	84.207
	0.246	75.046	78.587	77.145	74.116	77.233	78.116		0.246	107.796	102.979	73.827	53.405	92.696	99.773		0.246	101.246	90.454	77.808	76.788	87.99	83.53
	0.248	74.391	79.247	77.808	74.116	76.56	80.146		0.248	108.451	104.298	73.163	52.737	92.696	101.804		0.248	100.591	90.454	78.472	76.788	88.662	82.853
	0.25	75.701	78.587	77.808	74.116	76.56	80.146		0.25	107.796	102.32	72.5	52.737	92.024	100.45		0.25	101.246	91.772	78.472	77.456	88.662	83.53
	0.252	75.046	79.906	77.808	73.447	77.905	80.146		0.252	108.451	102.32	72.5	53.405	92.696	99.773		0.252	100.591	91.113	79.135	76.788	87.318	84.207
	0.254	75.701	78.587	77.145	74.116	76.56	80.146		0.254	109.106	102.979	71.836	52.069	92.024	99.773		0.254	100.591	91.113	78.472	77.456	87.318	84.207
	0.256	74.391	77.928	77.145	73.447	77.233	78.792		0.256	109.106	102.979	73.163	52.737	92.696	100.45		0.256	100.591	91.113	79.135	76.788	87.318	83.53
	0.258	74.391	79.247	77.808	73.447	76.56	79.469		0.258	109.761	101.661	72.5	52.069	92.024	100.45		0.258	100.591	89.794	77.808	77.456	89.335	83.53
	0.26	75.701	78.587	77.145	74.116	76.56	78.792		0.26	110.416	102.979	72.5	52.069	92.696	100.45		0.26	100.591	91.113	78.472	76.788	89.335	84.207
	0.262	75.046	79.247	77.808	74.116	77.233	78.792		0.262	111.071	102.32	72.5	52.069	93.368	100.45		0.262	100.591	90.454	79.135	76.788	89.335	83.53
	0.264	75.046	78.587	77.808	73.447	76.56	78.792		0.264	111.071	101.661	72.5	52.069	92.696	101.127		0.264	100.591	90.454	77.808	76.788	87.318	82.853
	0.266	75.046	78.587	78.472	74.116	77.905	80.146		0.266	109.761	102.979	73.827	51.4	93.368	101.127		0.266	100.591	90.454	77.808	77.456	87.99	83.53
	0.268	75.046	78.587	78.472	74.116	76.56	78.116		0.268	110.416	102.979	72.5	51.4	93.368	101.804		0.268	99.936	89.794	77.808	76.788	89.335	82.176
	0.27	75.701	77.928	77.145	74.116	76.56	78.792		0.27	111.071	102.979	73.163	50.732	93.368	101.127		0.27	100.591	90.454	78.472	77.456	87.99	82.176
	0.272	75.046	78.587	77.808	74.116	75.888	79.469		0.272	111.071	102.979	73.163	51.4	93.368	101.127		0.272	101.246	91.772	78.472	76.788	87.99	82.853
	0.274	74.391	77.928	77.808	73.447	77.233	80.146		0.274	111.071	102.32	72.5	50.732	93.368	102.481		0.274	99.936	90.454	79.135	76.788	87.99	83.53
	0.276	75.046	79.247	78.472	74.784	75.888	79.469		0.276	111.071	102.979	73.163	51.4	94.041	102.481		0.276	100.591	91.113	79.135	76.788	87.99	83.53
	0.278	75.046	79.247	77.808	74.784	77.233	78.792		0.278	111.726	104.298	73.163	50.732	94.041	101.804		0.278	100.591	91.113	79.135	76.788	87.318	82.853
	0.28	75.046	78.587	77.808	74.784	76.56	79.469		0.28	112.382	103.639	73.163	50.732	94.041	103.157		0.28	100.591	90.454	77.808	77.456	87.318	83.53
	0.282	75.046	77.928	79.135	74.784	75.888	78.116		0.282	111.726	104.298	72.5	51.4	94.713	102.481		0.282	100.591	90.454	77.808	77.456	87.99	84.207
	0.284	73.736	78.587	77.145	74.116	76.56	78.116		0.284	112.382	104.298	72.5	50.732	94.713	102.481		0.284	101.246	90.454	78.472	76.788	89.335	84.884
	0.286	74.391	79.906	77.808	74.116	77.233	78.792		0.286	113.037	104.298	72.5	50.064	94.713	102.481		0.286	101.246	90.454	77.808	77.456	89.335	84.207
	0.288	75.701	79.247	77.808	73.447	76.56	79.469		0.288	112.382	104.957	71.836	50.732	94.713	101.804		0.288	99.281	90.454	78.472	76.12	87.318	83.53
	0.29	74.391	77.928	77.808	74.116	75.216	78.116		0.29	113.692	105.616	72.5	50.064	95.385	104.511		0.29	101.246	89.794	79.135	76.788	87.99	82.176
	0.292	75.701	79.247	79.135	74.116	75.888	79.469		0.292	113.692	104.957	72.5	50.732	94.713	101.804		0.292	101.246	91.113	78.472	76.788	89.335	83.53
	0.294	75.046	79.906	78.472	74.116	77.233	76.085		0.294	113.692	105.616	73.163	50.064	95.385	103.157		0.294	100.591	90.454	77.808	77.456	87.318	82.853
	0.296	74.391	77.928	78.472	74.116	75.888	80.146		0.296	113.692	105.616	72.5	49.396	94.713	103.157		0.296	101.246	90.454	79.135	76.788	87.99	84.207
	0.298	75.046	79.247	79.135	74.116	77.905	79.469		0.298	113.692	105.616	72.5	49.396	95.385	103.157		0.298	100.591	89.794	78.472	76.788	89.335	83.53
	0.3	75.046	78.587	77.808	73.447	77.233	78.792		0.3	114.347	106.276	71.836	49.396	95.385	104.511		0.3	100.591	90.454	79.135	76.788	89.335	84.207
	0.302	75.046	79.247	76.481	74.116	77.233	76.085		0.302	114.347	105.616	71.836	50.064	95.385	104.511		0.302	100.591	90.454	79.135	76.788	90.007	82.853
	0.304	75.046	78.587	77.808	73.447	77.233	78.792		0.304	115.002	106.276	71.836	50.064	94.713	102.481		0.304	100.591	91.113	77.808	77.456	87.99	82.853
	0.306	74.391	79.906	78.472	74.784	77.233	77.439		0.306	115.002	106.276	72.5	48.728	95.385	103.157		0.306	100.591	90.454	77.808	77.456	89.335	83.53
	0.308	75.046	77.928	78.472	74.116	76.56	77.439		0.308	115.657	106.276	73.163	49.396	96.73	103.157		0.308	101.246	91.113	78.472	77.456	90.007	83.53
	0.31	76.356	78.587	79.135	74.116	77.233	77.439		0.31	115.657	106.935	72.5	49.396	96.73	104.511		0.31	101.246	91.113	79.135	77.456	87.318	82.853
	0.312	75.046	78.587	77.145	73.447	77.905	77.439		0.312	116.312	106.935	72.5	50.064	96.73	104.511		0.312	101.246	91.113	79.135	77.456	89.335	84.207
	0.314	73.736	77.928	77.145	74.784	77.905	79.469		0.314	116.312	106.935	73.163	49.396	96.73	105.188		0.314	100.591	91.113	78.472	77.456	87.99	84.207
	0.316	75.701	79.247	77.808	73.447	77.233	78.116		0.316	115.657	107.594	72.5	49.396	96.73	103.157		0.316	101.246	89.794	79.135	76.788	87.99	84.884
	0.318	74.391	79.247	79.135	73.447	76.56	78.116		0.318	116.312	107.594	72.5	49.396	96.058	105.188		0.318	101.246	90.454	79.135	78.124	89.335	84.207
	0.32	75.046	79.247	78.472	73.447	77.233	78.792		0.32	116.312	107.594	71.173	49.396	96.73	104.511		0.32	100.591	90.454	79.135	77.456	87.99	84.207
	0.322	75.046	77.928	77.808	73.447	77.905	78.116		0.322	116.967	107.594	72.5	48.728	96.058	103.157		0.322	101.246	91.113	78.472	77.456	87.99	82.853
	0.324	75.046	79.906	79.135	74.116	77.233	79.469		0.324	117.622	107.594	71.836	48.728	96.73	105.188		0.324	100.591	90.454	79.799	76.788	87.99	82.176
	0.326	75.701	78.587	78.472	74.116	76.56	79.469		0.326	118.277	108.253	71.836	48.728	96.73	105.188		0.326	100.591	91.113	78.472	78.124	89.335	83.53
	0.328	74.391	79.247	77.808	73.447	76.56	78.792		0.328	118.277	107.594	71.173	48.728	98.075	104.511		0.328	100.591	90.454	79.135	77.456	88.662	84.207
	0.33	75.701	78.587	78.472	73.447	76.56	79.469		0.33	118.277	108.253	71.173	48.06	96.73	105.188		0.33	101.246	90.454	79.135	77.456	88.662	84.207
	0.332	75.701	78.587	79.135	74.784	77.905	77.439		0.332	118.277	108.253	71.173	48.728	97.402	104.511		0.332	100.591	91.113	78.472	78.124	87.318	84.207
	0.334	75.046	79.247	78.472	73.447	78.577	78.792		0.334	118.932	108.253	70.509	47.392	97.402	105.188		0.334	100.591	90.454	79.135	77.456	87.318	84.207
	0.336	75.701	78.587	78.472	74.116	77.905	79.469		0.336	119.587	108.253	70.509	48.06	97.402	105.188		0.336	99.936	91.113	79.135	76.788	89.335	84.207
	0.338	75.046	78.587	77.145	74.116	75.888	78.792		0.338	119.587	108.253	69.846	47.392	98.075	105.188		0.338	100.591	91.113	78.472	77.456	89.335	84.207
	0.34	75.046	79.247	77.145	73.447	77.905	77.439		0.34	120.242	108.913	69.846	46.724	98.075	104.511		0.34	100.591	91.113	78.472	77.456	89.335	83.53
	0.342	75.046	78.587	79.135	73.447	77.233	79.469		0.342	120.242	108.913	69.846	46.724	98.075	104.511		0.342	99.936	91.772	79.135	76.788	87.99	83.53
	0.344	75.046	78.587	79.135	73.447	77.905	78.792		0.344	120.242	108.913	69.846	46.724	98.075	104.511		0.344	99.936	90.454	78.472	76.788	89.335	84.207
	0.346	74.391	77.928	77.808	73.447	75.888	79.469		0.346	120.242	108.913	68.519	46.056	98.075	103.157		0.346	101.246	91.113	78.472	76.788	89.335	83.53
	0.348	74.391	78.587	77.808	73.447	76.56	78.792		0.348	120.242	107.594	69.182	46.724	98.075	104.511		0.348	100.591	91.113	79.135	76.788	87.99	84.884
	0.35	75.701	78.587	79.135	72.779	77.905	80.146		0.35	120.897	108.253	67.855	45.388	98.747	103.157		0.35	100.591	91.113	78.472	76.788	89.335	84.884
	0.352	75.046	78.587	77.808	73.447	77.233	79.469		0.352	120.897	108.253	68.519	44.72	98.075	104.511		0.352	100.591	90.454	78.472	76.788	87.99	84.207
	0.354	74.391	79.247	78.472	73.447	77.905	78.792		0.354	120.897	107.594	67.855	44.72	98.075	104.511		0.354	100.591	91.113	78.472	76.788	89.335	83.53
	0.356	75.046	79.247	77.808	73.447	77.905	78.792		0.356	120.897	108.253	68.519	43.384	98.075	103.157		0.356	99.936	90.454	78.472	77.456	89.335	82.853
	0.358	74.391	78.587	78.472	73.447	77.233	78.792		0.358	120.897	108.253	67.855	44.052	98.075	104.511		0.358	101.246	91.113	79.135	77.456	89.335	83.53
	0.36	74.391	79.247	77.808	73.447	76.56	79.469		0.36	120.897	108.913	66.528	43.384	98.075	104.511		0.36	100.591	90.454	78.472	77.456	87.99	84.207
	0.362	75.046	77.928	79.135	74.116	77.233	78.792		0.362	122.207	108.913	68.519	43.384	98.747	104.511		0.362	101.901	91.113	78.472	77.456	87.99	82.853
	0.364	75.046	78.587	78.472	74.116	78.577	78.116		0.364	122.207	108.253	67.191	43.384	98.747	104.511		0.364	100.591	91.113	79.135	77.456	89.335	84.207
	0.366	75.046	78.587	77.808	74.116	76.56	79.469		0.366	122.207	108.253	67.855	42.716	99.419	105.188		0.366	100.591	90.454	79.135	76.788	90.007	84.207
	0.368	73.736	78.587	78.472	74.116	77.233	79.469		0.368	123.517	108.253	67.191	42.716	99.419	105.188		0.368	101.246	91.113	79.135	77.456	89.335	83.53
	0.37	75.046	78.587	77.145	74.116	77.233	78.792		0.37	123.517	108.253	66.528	42.716	99.419	104.511		0.37	101.246	90.454	78.472	77.456	87.318	84.884
	0.372	74.391	77.928	79.135	74.116	77.233	76.762		0.372	122.207	108.253	66.528	42.047	98.747	104.511		0.372	101.246	91.113	79.799	77.456	87.99	84.884
	0.374	75.701	79.247	78.472	73.447	77.905	79.469		0.374	124.172	108.913	66.528	41.379	99.419	105.188		0.374	100.591	91.113	78.472	77.456	87.99	84.884
	0.376	75.046	79.247	79.135	74.116	77.905	79.469		0.376	124.172	108.913	65.864	41.379	100.092	102.481		0.376	100.591	91.113	79.799	77.456	87.99	84.884
	0.378	75.046	79.247	78.472	74.116	76.56	79.469		0.378	124.172	108.253	65.201	40.711	99.419	104.511		0.378	101.246	91.113	79.799	77.456	87.99	83.53
	0.38	74.391	78.587	79.135	73.447	76.56	78.116		0.38	124.827	108.913	65.201	41.379	99.419	104.511		0.38	101.246	91.113	79.135	76.788	87.99	83.53
	0.382	75.046	79.247	79.135	73.447	76.56	78.792		0.382	124.827	108.913	65.201	40.711	98.747	105.188		0.382	101.901	91.113	79.135	78.124	89.335	84.884
	0.384	73.736	79.247	79.135	74.116	77.905	80.146		0.384	124.827	108.253	66.528	40.711	100.092	105.865		0.384	100.591	91.113	79.135	77.456	90.007	83.53
	0.386	75.046	79.247	78.472	74.116	77.233	76.085		0.386	124.827	108.253	64.537	40.043	100.092	103.157		0.386	100.591	91.772	79.135	77.456	89.335	84.207
	0.388	73.736	79.247	79.135	74.116	77.233	79.469		0.388	126.137	108.253	65.201	40.043	100.092	105.188		0.388	101.246	91.113	79.135	76.788	87.99	84.884
	0.39	75.046	78.587	77.808	74.784	77.905	79.469		0.39	125.482	109.572	63.874	38.707	100.764	104.511		0.39	101.246	91.113	79.135	76.788	89.335	84.207
	0.392	74.391	79.247	79.135	74.784	76.56	80.146		0.392	125.482	109.572	64.537	38.707	100.092	104.511		0.392	100.591	91.113	79.135	76.788	87.318	84.207
	0.394	74.391	80.565	79.135	75.452	76.56	79.469		0.394	126.792	109.572	65.201	39.375	100.092	105.188		0.394	101.246	91.113	79.135	76.788	87.99	84.884
	0.396	75.046	78.587	79.135	73.447	77.905	80.146		0.396	126.137	108.913	63.874	38.707	101.436	104.511		0.396	100.591	91.113	79.799	77.456	90.007	83.53
	0.398	75.046	78.587	79.135	74.116	78.577	80.146		0.398	126.792	109.572	64.537	39.375	101.436	105.188		0.398	100.591	90.454	80.463	77.456	87.99	83.53
	0.4	75.046	79.247	79.135	74.116	77.233	79.469		0.4	127.447	109.572	63.874	38.707	100.764	105.865		0.4	101.246	91.772	79.799	78.124	87.99	83.53
	0.402	75.046	79.247	78.472	73.447	77.233	80.146		0.402	127.447	109.572	63.874	38.707	100.092	105.865		0.402	101.246	91.113	79.135	77.456	89.335	83.53
	0.404	75.701	79.247	79.799	75.452	77.905	79.469		0.404	128.102	111.55	64.537	38.707	100.764	105.865		0.404	101.246	91.113	79.135	77.456	89.335	84.884
	0.406	75.046	77.928	79.135	74.784	77.905	79.469		0.406	127.447	109.572	63.874	37.371	101.436	106.542		0.406	101.246	91.772	79.135	78.124	87.99	84.207
	0.408	75.701	78.587	78.472	74.116	77.905	78.116		0.408	128.102	111.55	63.874	38.039	101.436	105.865		0.408	100.591	91.113	79.135	78.124	89.335	84.207
	0.41	74.391	77.928	79.135	74.784	77.233	80.146		0.41	128.757	111.55	63.874	37.371	102.109	106.542		0.41	99.936	91.772	77.808	77.456	89.335	83.53
	0.412	75.046	77.269	78.472	74.784	77.233	80.146		0.412	128.102	110.89	61.883	36.703	101.436	106.542		0.412	99.936	91.113	78.472	78.124	90.007	84.207
	0.414	75.701	78.587	79.135	74.784	76.56	79.469		0.414	128.757	110.89	61.883	34.031	100.764	105.188		0.414	100.591	91.113	78.472	77.456	90.007	83.53
	0.416	75.046	79.247	77.808	74.116	76.56	79.469		0.416	128.757	110.89	61.219	34.031	100.764	105.188		0.416	101.246	91.772	79.799	76.788	88.662	83.53
	0.418	75.046	79.247	77.808	74.116	77.233	80.146		0.418	129.412	110.89	61.219	32.027	101.436	105.188		0.418	100.591	90.454	79.135	77.456	88.662	84.884
	0.42	75.701	78.587	78.472	73.447	77.233	80.146		0.42	130.068	110.231	59.892	32.695	102.109	105.865		0.42	101.246	90.454	79.135	76.788	88.662	84.884
	0.422	75.046	79.906	79.135	74.784	77.233	80.146		0.422	128.757	111.55	59.892	32.695	102.781	105.865		0.422	101.246	91.772	79.799	77.456	88.662	84.884
	0.424	75.046	79.906	79.799	74.116	76.56	79.469		0.424	130.068	111.55	59.229	32.027	102.109	104.511		0.424	100.591	91.113	79.799	77.456	90.007	85.56
	0.426	74.391	79.906	77.808	74.116	77.905	80.823		0.426	132.033	110.89	59.229	31.358	102.781	105.188		0.426	101.246	91.113	79.135	78.124	89.335	84.207
	0.428	74.391	78.587	79.135	73.447	76.56	80.146		0.428	131.378	112.209	59.229	31.358	102.109	105.188		0.428	100.591	91.113	79.799	77.456	89.335	84.884
	0.43	75.701	79.247	77.808	74.116	77.233	80.823		0.43	132.033	110.89	58.565	30.69	101.436	104.511		0.43	101.901	91.113	79.135	77.456	90.007	84.884
	0.432	75.046	79.247	79.135	74.784	77.233	80.823		0.432	131.378	110.89	57.238	30.69	102.109	104.511		0.432	100.591	91.772	79.799	78.124	89.335	84.884
	0.434	75.046	78.587	79.135	74.784	76.56	79.469		0.434	131.378	110.89	57.238	29.354	102.109	105.865		0.434	101.246	91.113	79.135	78.124	90.007	85.56
	0.436	75.046	79.247	78.472	74.784	77.905	80.146		0.436	131.378	111.55	55.911	29.354	102.109	105.865		0.436	101.246	91.772	79.135	77.456	90.007	84.207
	0.438	74.391	79.906	79.799	74.116	77.233	79.469		0.438	131.378	111.55	57.238	28.686	102.781	105.865		0.438	101.246	91.772	79.135	78.124	90.007	84.207
	0.44	75.046	79.247	78.472	75.452	77.233	78.116		0.44	133.998	110.89	57.238	28.686	103.454	105.188		0.44	101.246	91.113	79.135	77.456	90.007	84.884
	0.442	75.046	78.587	79.135	74.784	77.905	80.823		0.442	132.033	111.55	55.911	28.686	102.781	105.865		0.442	101.246	91.113	79.799	77.456	89.335	84.884
	0.444	74.391	79.247	79.135	74.784	77.233	78.792		0.444	132.033	110.89	55.248	28.018	102.781	104.511		0.444	100.591	91.772	79.135	78.124	89.335	84.207
	0.446	75.046	78.587	78.472	75.452	76.56	78.792		0.446	132.033	111.55	56.575	27.35	102.781	104.511		0.446	101.246	91.772	79.135	77.456	90.007	84.207
	0.448	75.701	78.587	79.135	75.452	77.233	78.116		0.448	133.343	111.55	55.911	26.682	102.781	105.188		0.448	100.591	91.772	80.463	78.124	90.679	85.56
	0.45	75.046	78.587	78.472	74.116	77.905	80.146		0.45	132.688	112.209	54.584	26.682	103.454	105.188		0.45	101.246	91.772	79.135	77.456	90.007	84.884
	0.452	75.046	79.247	79.135	74.116	77.905	80.146		0.452	133.343	111.55	54.584	25.346	102.781	105.188		0.452	101.901	91.113	80.463	77.456	90.007	85.56
	0.454	75.046	79.906	78.472	75.452	77.905	79.469		0.454	133.343	111.55	53.92	24.678	103.454	104.511		0.454	100.591	91.772	79.135	78.124	89.335	84.884
	0.456	75.046	79.247	78.472	74.116	77.233	78.792		0.456	134.653	112.209	52.593	24.678	104.126	104.511		0.456	101.246	91.772	79.799	77.456	89.335	84.884
	0.458	75.046	79.247	77.808	74.116	78.577	79.469		0.458	134.653	111.55	51.93	23.342	104.798	105.865		0.458	101.901	90.454	79.799	78.124	90.007	85.56
	0.46	75.701	79.906	78.472	74.784	76.56	78.792		0.46	134.653	111.55	52.593	22.674	104.798	103.157		0.46	101.246	91.772	79.799	77.456	90.007	84.884
	0.462	75.046	78.587	78.472	74.116	78.577	78.792		0.462	135.308	111.55	51.266	22.006	104.798	103.157		0.462	101.246	91.772	80.463	77.456	89.335	84.884
	0.464	75.701	79.247	78.472	74.116	77.905	79.469		0.464	135.963	112.209	50.603	20.67	105.471	103.157		0.464	101.246	91.113	79.135	78.124	89.335	84.207
	0.466	75.046	78.587	79.135	74.116	77.905	78.792		0.466	137.273	111.55	50.603	20.002	105.471	104.511		0.466	99.936	91.772	79.799	77.456	89.335	84.207
	0.468	75.046	77.928	78.472	74.784	76.56	78.792		0.468	138.583	112.209	49.939	19.334	105.471	103.157		0.468	101.901	92.431	79.799	77.456	90.007	84.884
	0.47	74.391	79.247	78.472	74.784	75.888	80.146		0.47	138.583	112.209	48.612	18.665	105.471	104.511		0.47	100.591	91.113	79.135	77.456	89.335	84.207
	0.472	75.046	79.906	77.808	74.784	77.233	79.469		0.472	137.928	112.868	48.612	17.997	106.143	103.157		0.472	101.246	91.113	79.799	78.124	87.99	84.207
	0.474	75.701	77.928	78.472	75.452	77.233	78.792		0.474	137.928	112.209	49.276	17.997	106.143	103.834		0.474	100.591	91.772	79.135	77.456	89.335	84.884
	0.476	75.701	78.587	79.135	74.116	77.233	79.469		0.476	138.583	113.527	47.949	17.329	106.143	103.834		0.476	101.246	91.772	79.799	77.456	90.007	85.56
	0.478	75.701	79.247	79.135	74.784	77.905	80.146		0.478	139.238	112.868	47.949	17.329	106.143	104.511		0.478	101.246	91.772	79.799	78.124	89.335	85.56
	0.48	75.046	78.587	78.472	75.452	76.56	79.469		0.48	139.238	113.527	47.949	16.661	106.143	105.188		0.48	101.901	91.772	81.126	78.124	90.007	84.884
	0.482	75.701	79.247	78.472	75.452	77.905	79.469		0.482	139.238	112.868	47.949	17.329	107.488	104.511		0.482	101.246	91.113	79.799	78.792	90.007	84.207
	0.484	74.391	80.565	79.135	74.116	77.905	79.469		0.484	139.893	114.187	47.949	16.661	106.815	103.834		0.484	100.591	91.772	79.799	77.456	89.335	85.56
	0.486	75.701	79.247	77.145	74.784	77.233	78.116		0.486	139.893	113.527	47.949	15.325	107.488	104.511		0.486	100.591	92.431	79.799	77.456	89.335	84.207
	0.488	74.391	79.247	79.799	74.784	77.233	78.792		0.488	140.548	113.527	47.949	15.993	107.488	105.865		0.488	101.246	91.772	79.799	78.124	87.99	85.56
	0.49	74.391	79.247	79.135	74.784	77.233	78.792		0.49	140.548	114.846	47.949	15.325	108.832	105.865		0.49	101.246	91.113	79.799	78.792	90.007	84.884
	0.492	75.046	77.928	79.799	74.784	77.905	78.792		0.492	141.203	114.187	47.285	14.657	107.488	105.865		0.492	101.246	91.113	80.463	78.124	90.679	84.884
	0.494	75.701	79.247	78.472	74.784	77.233	79.469		0.494	141.203	114.187	47.285	15.325	108.832	105.188		0.494	100.591	91.772	79.135	77.456	87.318	85.56
	0.496	75.701	77.928	78.472	73.447	78.577	80.146		0.496	141.203	114.187	47.949	14.657	108.832	105.865		0.496	101.246	91.113	80.463	78.124	90.007	84.207
	0.498	74.391	79.247	79.135	75.452	77.905	79.469		0.498	141.858	114.846	47.285	14.657	108.832	105.865		0.498	101.901	91.772	79.799	78.124	89.335	85.56
	0.5	75.046	79.247	78.472	75.452	77.233	78.792		0.5	141.858	115.505	45.958	13.989	108.832	105.865		0.5	101.246	91.772	79.799	78.124	89.335	85.56
	0.502	75.046	79.906	79.135	74.116	77.905	78.792		0.502	142.513	115.505	45.294	13.321	109.505	105.188		0.502	101.246	91.772	80.463	78.124	89.335	85.56
	0.504	75.701	79.247	79.135	74.116	77.233	79.469		0.504	143.169	115.505	45.294	13.321	109.505	105.865		0.504	101.246	91.113	80.463	78.124	90.007	86.237
	0.506	74.391	79.247	78.472	74.116	79.25	80.146		0.506	142.513	116.165	45.958	13.321	108.832	105.865		0.506	101.246	91.113	80.463	78.124	90.007	84.884
	0.508	74.391	79.247	77.808	74.784	77.233	79.469		0.508	143.824	114.846	43.967	13.321	108.832	105.188		0.508	101.246	91.113	79.799	78.792	90.007	84.207
	0.51	75.701	79.247	78.472	74.116	77.233	76.762		0.51	143.824	114.846	44.631	11.985	108.832	106.542		0.51	101.246	91.113	79.135	78.124	90.007	84.884
	0.512	74.391	79.247	79.135	74.116	77.233	78.792		0.512	144.479	115.505	43.967	11.317	108.832	104.511		0.512	101.246	92.431	79.799	77.456	87.99	84.884
	0.514	74.391	79.247	78.472	75.452	76.56	78.792		0.514	144.479	115.505	43.967	11.985	109.505	106.542		0.514	100.591	92.431	79.799	77.456	90.007	84.884
	0.516	75.701	79.906	79.135	74.116	78.577	78.116		0.516	144.479	114.846	41.977	10.649	109.505	105.188		0.516	101.246	91.772	79.135	77.456	89.335	84.207
	0.518	75.046	78.587	78.472	74.116	77.233	78.116		0.518	143.824	115.505	42.64	10.649	108.832	105.865		0.518	101.246	93.091	79.135	77.456	89.335	85.56
	0.52	75.701	79.247	78.472	74.116	77.233	78.792		0.52	144.479	115.505	43.967	9.981	109.505	106.542		0.52	100.591	91.772	80.463	78.792	89.335	84.884
	0.522	75.046	79.247	79.135	74.116	77.233	80.146		0.522	144.479	115.505	42.64	9.981	109.505	106.542		0.522	101.246	91.772	80.463	78.124	89.335	86.237
	0.524	75.046	77.928	78.472	74.784	75.888	78.792		0.524	145.134	114.187	42.64	9.313	109.505	106.542		0.524	101.246	91.113	81.126	77.456	90.679	84.207
	0.526	76.356	78.587	79.135	74.116	76.56	79.469		0.526	145.134	116.165	43.304	9.313	109.505	106.542		0.526	101.901	91.772	80.463	76.788	89.335	84.884
	0.528	74.391	79.906	79.135	75.452	76.56	78.116		0.528	145.134	116.165	42.64	9.313	108.832	105.865		0.528	101.246	91.772	79.799	77.456	89.335	84.884
	0.53	75.046	79.247	78.472	75.452	75.888	78.116		0.53	145.134	116.165	41.313	9.313	109.505	106.542		0.53	101.246	92.431	79.799	76.788	87.99	84.207
	0.532	75.701	79.247	79.135	74.116	77.905	79.469		0.532	145.134	116.165	42.64	9.313	109.505	105.865		0.532	101.246	92.431	79.135	78.124	89.335	84.207
	0.534	75.701	78.587	77.808	74.784	77.905	78.116		0.534	145.134	116.824	41.313	9.313	109.505	106.542		0.534	101.246	91.113	79.799	77.456	90.007	84.884
	0.536	75.046	78.587	78.472	73.447	77.233	78.792		0.536	145.134	116.165	42.64	9.313	110.177	107.218		0.536	101.246	91.113	80.463	76.788	90.007	83.53
	0.538	75.701	78.587	78.472	74.784	77.233	76.085		0.538	145.134	116.165	42.64	8.645	110.177	106.542		0.538	100.591	92.431	79.135	77.456	89.335	84.884
	0.54	75.046	78.587	79.135	74.784	77.905	78.116		0.54	145.789	118.142	41.977	9.313	109.505	105.865		0.54	101.246	91.113	79.799	77.456	89.335	84.884
	0.542	75.701	78.587	78.472	73.447	77.905	77.439		0.542	147.099	116.824	43.304	8.645	109.505	106.542		0.542	99.936	91.113	79.799	76.788	90.007	84.884
	0.544	75.046	79.247	77.808	74.784	75.888	78.116		0.544	146.444	116.824	42.64	8.645	110.177	105.865		0.544	100.591	91.772	79.799	76.788	87.99	85.56
	0.546	75.046	78.587	78.472	74.784	76.56	78.116		0.546	144.479	116.824	42.64	7.977	109.505	107.218		0.546	101.246	91.772	79.135	76.788	89.335	84.884
	0.548	74.391	78.587	78.472	74.784	77.233	78.116		0.548	145.789	118.142	43.304	7.977	110.849	108.572		0.548	101.246	91.772	79.135	77.456	89.335	84.884
	0.55	74.391	79.906	78.472	74.784	77.905	78.116		0.55	146.444	117.483	42.64	7.309	110.177	107.218		0.55	100.591	91.772	79.135	76.788	90.007	84.207
	0.552	75.701	78.587	77.808	74.784	77.233	76.762		0.552	147.099	117.483	41.313	3.301	110.177	107.895		0.552	101.246	93.091	79.799	77.456	89.335	86.237
	0.554	74.391	79.247	79.135	74.784	77.233	78.116		0.554	147.754	118.802	41.313	1.965	110.849	107.218		0.554	100.591	91.772	79.135	76.788	90.007	85.56
	0.556	75.046	78.587	79.135	74.784	76.56	78.116		0.556	148.409	118.802	41.313	2.633	111.522	105.865		0.556	101.246	93.091	79.799	76.788	90.007	84.884
	0.558	74.391	79.247	79.135	75.452	76.56	79.469		0.558	147.754	116.165	41.977	3.301	110.849	107.218		0.558	100.591	91.772	78.472	76.788	90.679	85.56
	0.56	75.046	78.587	79.135	74.784	77.905	78.116		0.56	148.409	117.483	41.313	3.969	111.522	107.218		0.56	100.591	92.431	79.135	76.788	89.335	85.56
	0.562	75.046	79.247	78.472	74.784	77.233	78.792		0.562	148.409	117.483	41.977	4.637	110.849	108.572		0.562	100.591	91.772	78.472	76.788	90.007	85.56
	0.564	75.046	79.247	78.472	74.784	77.233	78.792		0.564	148.409	117.483	41.977	5.305	110.849	107.218		0.564	100.591	92.431	79.135	76.788	89.335	86.237
	0.566	75.046	79.247	79.135	74.784	75.888	79.469		0.566	148.409	118.142	41.977	5.973	111.522	107.218		0.566	101.246	91.772	79.799	76.12	87.99	84.207
	0.568	75.046	79.247	78.472	74.784	77.905	78.116		0.568	148.409	117.483	42.64	6.641	111.522	108.572		0.568	101.246	91.772	79.135	76.788	89.335	85.56
	0.57	75.046	79.247	77.808	74.784	77.233	78.792		0.57	147.099	118.802	43.304	6.641	112.866	107.895		0.57	100.591	92.431	78.472	76.12	89.335	84.884
	0.572	75.046	79.247	78.472	74.784	77.905	79.469		0.572	147.099	118.142	43.967	7.309	112.194	107.218		0.572	100.591	91.772	79.135	76.12	89.335	84.207
	0.574	73.736	79.247	79.135	74.116	77.233	79.469		0.574	148.409	118.142	45.294	7.977	113.539	108.572		0.574	100.591	91.772	79.799	76.12	90.679	84.207
	0.576	74.391	79.247	78.472	74.784	77.233	78.792		0.576	148.409	118.802	43.967	7.977	112.866	107.218		0.576	101.246	91.772	78.472	76.12	89.335	84.884
	0.578	75.046	78.587	77.808	74.116	76.56	78.116		0.578	148.409	118.802	43.967	8.645	113.539	109.249		0.578	101.246	91.772	79.135	76.788	87.99	84.884
	0.58	74.391	79.906	79.799	74.784	76.56	80.146		0.58	148.409	118.802	43.967	9.313	114.211	108.572		0.58	101.246	91.772	78.472	76.12	89.335	84.884
	0.582	74.391	79.247	79.799	74.784	76.56	77.439		0.582	148.409	118.802	43.967	9.313	113.539	109.249		0.582	101.246	92.431	79.135	76.12	89.335	85.56
	0.584	75.046	78.587	79.799	74.116	76.56	79.469		0.584	149.064	118.802	43.967	9.313	114.883	109.926		0.584	101.246	91.772	80.463	76.788	87.99	84.207
	0.586	73.736	79.906	79.799	74.784	77.233	78.792		0.586	149.064	118.802	44.631	9.313	113.539	109.926		0.586	100.591	91.772	81.126	76.12	90.007	84.207
	0.588	73.736	80.565	79.799	74.784	76.56	78.116		0.588	147.754	118.802	45.294	9.981	114.883	109.249		0.588	100.591	91.772	79.799	76.12	89.335	84.884
	0.59	75.046	79.906	79.799	74.784	76.56	78.792		0.59	149.064	118.802	44.631	10.649	114.883	109.249		0.59	102.556	91.113	80.463	76.788	89.335	84.884
	0.592	74.391	78.587	79.799	74.784	76.56	78.116		0.592	149.064	120.12	45.958	10.649	114.883	109.249		0.592	101.246	91.772	79.135	76.788	90.007	84.884
	0.594	75.046	79.906	79.799	74.784	76.56	78.792		0.594	149.719	118.802	45.294	11.317	115.556	109.249		0.594	101.901	92.431	79.135	76.788	90.007	84.884
	0.596	75.046	79.247	78.472	75.452	76.56	78.792		0.596	150.374	118.802	43.967	11.317	114.883	109.249		0.596	100.591	91.113	79.135	76.788	90.679	85.56
	0.598	75.701	78.587	79.135	75.452	77.905	79.469		0.598	149.064	118.802	44.631	11.317	115.556	109.249		0.598	101.246	91.772	79.135	76.788	89.335	84.884
	0.6	75.701	79.247	78.472	74.784	77.905	79.469		0.6	148.409	118.802	44.631	11.985	116.228	109.926		0.6	101.246	91.772	79.135	77.456	90.679	85.56
	0.602	75.046	79.906	77.808	75.452	76.56	79.469		0.602	151.029	120.12	44.631	11.985	116.228	109.926		0.602	100.591	91.113	79.799	76.788	90.007	84.884
	0.604	75.701	79.247	79.799	75.452	77.233	78.792		0.604	148.409	118.802	45.294	12.653	115.556	109.249		0.604	100.591	91.772	79.135	76.788	87.99	84.884
	0.606	73.081	80.565	79.135	75.452	77.233	78.792		0.606	148.409	120.12	45.958	12.653	116.228	108.572		0.606	101.246	92.431	79.799	76.788	89.335	84.884
	0.608	73.736	79.906	78.472	74.784	77.233	78.792		0.608	149.719	118.802	45.294	12.653	116.228	110.603		0.608	100.591	91.772	79.135	77.456	90.007	84.884
	0.61	75.046	78.587	78.472	75.452	75.888	78.792		0.61	149.719	118.802	45.294	12.653	115.556	109.249		0.61	100.591	91.772	79.135	76.12	87.99	84.884
	0.612	74.391	81.224	78.472	74.784	75.888	78.792		0.612	148.409	118.802	45.958	13.321	116.9	109.249		0.612	100.591	92.431	79.135	75.452	87.99	84.884
	0.614	74.391	79.906	77.808	74.116	75.888	78.116		0.614	149.719	118.802	45.294	13.989	116.228	110.603		0.614	99.936	91.772	79.135	76.788	89.335	84.884
	0.616	73.736	80.565	78.472	74.116	75.216	78.116		0.616	149.719	120.12	45.958	13.321	116.9	109.926		0.616	100.591	92.431	79.135	76.788	89.335	85.56
	0.618	73.081	79.906	78.472	74.116	74.544	78.792		0.618	148.409	118.802	44.631	13.989	116.228	109.249		0.618	101.246	91.113	79.799	76.788	89.335	85.56
	0.62	73.081	79.247	79.135	73.447	74.544	78.116		0.62	149.064	118.802	46.622	13.989	116.228	109.926		0.62	101.246	92.431	79.135	76.788	90.007	85.56
	0.622	73.081	80.565	77.145	73.447	75.216	78.792		0.622	149.064	118.802	47.285	14.657	116.9	109.249		0.622	100.591	91.772	79.799	76.788	89.335	84.207
	0.624	73.736	79.247	78.472	73.447	74.544	78.116		0.624	148.409	120.12	46.622	14.657	116.228	110.603		0.624	100.591	92.431	79.799	76.788	89.335	84.884
	0.626	73.081	79.906	78.472	72.779	74.544	78.792		0.626	150.374	120.12	47.285	15.993	116.228	110.603		0.626	100.591	91.113	78.472	76.788	89.335	84.884
	0.628	73.081	79.247	76.481	72.111	73.871	78.792		0.628	149.719	118.802	46.622	16.661	116.228	109.249		0.628	100.591	91.113	79.135	76.788	90.007	84.207
	0.63	72.426	79.247	77.808	72.779	74.544	78.792		0.63	149.719	118.802	47.285	15.993	117.573	109.926		0.63	99.936	91.772	78.472	76.788	89.335	84.884
	0.632	72.426	78.587	77.808	72.111	73.871	78.792		0.632	149.719	118.802	47.949	16.661	116.9	110.603		0.632	100.591	92.431	80.463	76.788	89.335	85.56
	0.634	72.426	79.247	77.145	72.111	73.871	78.792		0.634	148.409	120.12	47.949	17.329	116.9	111.279		0.634	101.246	91.772	79.135	76.12	90.007	84.884
	0.636	71.771	79.906	77.808	72.779	74.544	80.146		0.636	149.719	120.12	49.276	17.997	116.228	111.279		0.636	100.591	91.113	80.463	76.788	87.99	85.56
	0.638	72.426	79.906	77.808	74.116	74.544	80.146		0.638	149.064	120.12	48.612	17.997	116.228	110.603		0.638	100.591	91.772	80.463	76.788	90.007	84.884
	0.64	72.426	78.587	77.808	73.447	73.871	79.469		0.64	149.719	120.12	48.612	18.665	116.9	111.279		0.64	100.591	91.772	78.472	76.788	89.335	85.56
	0.642	72.426	79.247	77.808	73.447	73.871	80.823		0.642	149.719	120.779	49.276	18.665	116.9	111.279		0.642	100.591	91.772	79.799	76.788	89.335	85.56
	0.644	72.426	79.247	77.808	73.447	74.544	80.823		0.644	149.719	120.779	49.276	18.665	116.9	111.956		0.644	100.591	91.772	79.135	76.788	90.007	85.56
	0.646	72.426	77.928	78.472	73.447	74.544	81.5		0.646	149.719	120.12	49.939	19.334	116.9	111.279		0.646	99.936	91.113	79.135	76.788	89.335	84.884
	0.648	72.426	78.587	77.145	74.116	74.544	80.146		0.648	149.719	120.12	49.276	20.002	116.228	110.603		0.648	100.591	91.772	80.463	76.788	87.99	84.207
	0.65	71.771	78.587	78.472	74.116	73.871	80.146		0.65	149.719	120.12	48.612	20.002	116.9	111.279		0.65	100.591	93.091	79.135	76.12	90.007	84.207
	0.652	70.461	78.587	79.135	75.452	73.871	78.792		0.652	149.719	120.12	49.276	20.002	117.573	109.926		0.652	100.591	91.772	79.799	76.12	90.007	84.207
	0.654	70.461	79.906	79.799	75.452	73.199	79.469		0.654	149.719	120.779	49.939	21.338	117.573	111.956		0.654	100.591	91.113	79.135	77.456	90.679	84.207
	0.656	69.806	78.587	78.472	74.784	74.544	80.146		0.656	149.719	120.12	49.276	20.67	116.9	111.279		0.656	99.936	92.431	79.135	76.12	87.99	86.237
	0.658	69.806	78.587	79.135	76.12	73.871	79.469		0.658	150.374	121.439	49.276	21.338	116.9	111.956		0.658	101.246	91.772	78.472	76.788	90.007	84.884
	0.66	69.151	77.928	79.135	76.12	73.871	80.146		0.66	150.374	120.779	49.939	22.006	117.573	111.956		0.66	101.246	91.772	79.135	76.12	90.007	84.884
	0.662	69.806	78.587	78.472	76.788	73.871	80.823		0.662	149.064	120.12	49.939	21.338	117.573	110.603		0.662	101.246	92.431	79.799	76.12	89.335	85.56
	0.664	69.151	78.587	79.799	76.788	73.871	80.823		0.664	148.409	120.12	49.276	22.006	118.245	109.926		0.664	100.591	92.431	78.472	76.12	91.352	86.237
	0.666	69.151	78.587	79.799	76.788	73.871	80.146		0.666	149.719	120.779	49.276	22.006	116.9	111.279		0.666	99.936	91.113	77.808	76.12	90.007	84.884
	0.668	69.151	79.247	79.135	76.12	73.871	80.146		0.668	150.374	120.779	49.939	22.674	116.9	110.603		0.668	101.246	91.772	79.799	76.12	90.007	84.884
	0.67	69.151	79.247	79.799	77.456	73.199	80.146		0.67	150.374	118.802	49.276	22.674	116.228	110.603		0.67	101.246	91.113	79.135	76.788	90.007	85.56
	0.672	69.806	79.906	81.126	78.124	73.199	81.5		0.672	150.374	120.779	50.603	22.674	117.573	111.279		0.672	100.591	91.113	78.472	76.12	90.679	84.207
	0.674	68.496	79.906	79.799	77.456	73.199	80.823		0.674	149.719	120.779	49.276	23.342	116.228	110.603		0.674	100.591	91.772	79.135	76.788	89.335	85.56
	0.676	67.841	79.247	80.463	78.124	73.871	80.823		0.676	149.719	120.12	49.276	23.342	116.9	111.279		0.676	99.936	91.772	79.799	76.12	92.024	86.237
	0.678	67.841	78.587	80.463	77.456	74.544	80.823		0.678	149.064	120.12	51.266	24.01	116.228	110.603		0.678	101.246	91.772	77.808	76.12	90.679	84.884
	0.68	67.841	78.587	80.463	78.124	74.544	81.5		0.68	149.719	120.12	49.939	23.342	116.9	111.279		0.68	101.246	92.431	79.135	76.12	90.007	84.884
	0.682	67.186	78.587	80.463	78.792	73.199	81.5		0.682	149.719	120.12	49.939	24.01	116.9	110.603		0.682	101.246	91.772	79.135	76.788	89.335	85.56
	0.684	68.496	79.247	81.126	78.124	73.199	80.823		0.684	150.374	120.12	50.603	24.01	116.9	110.603		0.684	101.246	92.431	79.135	76.788	90.007	85.56
	0.686	67.841	79.906	81.126	78.792	72.527	82.176		0.686	150.374	120.12	50.603	24.678	116.9	110.603		0.686	101.246	91.772	79.135	76.12	89.335	85.56
	0.688	67.841	78.587	81.126	78.792	74.544	82.853		0.688	149.719	120.12	51.93	25.346	117.573	110.603		0.688	101.246	91.113	78.472	76.12	89.335	86.237
	0.69	66.531	79.247	81.126	79.46	73.199	82.176		0.69	151.029	120.12	50.603	24.678	117.573	109.926		0.69	100.591	91.772	79.135	76.12	89.335	85.56
	0.692	67.841	77.928	81.126	78.124	73.871	82.176		0.692	149.064	120.12	51.93	25.346	116.228	110.603		0.692	100.591	91.772	79.135	76.12	89.335	84.884
	0.694	67.186	78.587	80.463	78.792	73.199	82.853		0.694	149.719	120.12	51.93	26.682	116.228	109.926		0.694	100.591	93.091	79.135	76.12	89.335	86.914
	0.696	67.186	78.587	79.799	78.792	72.527	82.853		0.696	150.374	120.12	51.266	27.35	116.9	110.603		0.696	100.591	92.431	79.799	76.12	90.007	86.237
	0.698	67.186	77.928	81.126	79.46	73.199	80.823		0.698	149.719	118.802	52.593	26.682	115.556	110.603		0.698	101.246	91.772	79.799	76.12	90.679	86.237
	0.7	66.531	79.247	82.453	80.128	73.871	80.823		0.7	149.064	120.12	52.593	27.35	116.228	109.926		0.7	100.591	93.091	79.799	76.12	89.335	86.914
	0.702	65.876	78.587	81.79	79.46	72.527	80.823		0.702	149.719	118.142	53.257	28.018	116.9	110.603		0.702	100.591	90.454	80.463	76.12	87.99	84.884
	0.704	65.221	79.247	82.453	79.46	73.871	81.5		0.704	149.064	118.802	51.93	28.018	116.228	110.603		0.704	100.591	92.431	79.135	76.12	90.007	86.237
	0.706	65.876	79.247	81.126	79.46	72.527	80.823		0.706	149.064	120.12	51.93	28.018	116.9	111.279		0.706	100.591	93.091	79.799	76.12	89.335	85.56
	0.708	65.221	78.587	81.126	79.46	72.527	82.853		0.708	149.064	120.12	53.257	28.686	116.228	109.926		0.708	100.591	92.431	79.799	76.12	90.007	85.56
	0.71	65.221	77.928	81.79	78.792	73.199	81.5		0.71	149.064	120.12	53.257	28.018	116.228	109.926		0.71	100.591	92.431	79.135	76.788	90.007	86.914
	0.712	66.531	78.587	81.79	80.128	73.199	82.853		0.712	148.409	118.802	53.92	29.354	116.228	111.279		0.712	99.281	91.772	79.135	76.788	90.007	85.56
	0.714	65.876	79.247	81.126	80.128	74.544	81.5		0.714	149.064	118.142	53.92	29.354	115.556	109.249		0.714	100.591	91.772	79.135	76.12	89.335	84.884
	0.716	66.531	79.906	80.463	79.46	73.871	82.853		0.716	147.754	118.802	53.92	29.354	116.228	111.279		0.716	100.591	91.772	79.135	76.12	90.679	86.237
	0.718	65.876	80.565	81.126	79.46	73.871	83.53		0.718	148.409	120.12	54.584	29.354	116.228	109.926		0.718	101.246	91.772	79.799	76.788	90.007	86.237
	0.72	64.566	79.906	81.79	79.46	74.544	82.176		0.72	148.409	118.142	54.584	30.022	116.228	109.926		0.72	100.591	92.431	80.463	76.12	89.335	85.56
	0.722	65.876	80.565	82.453	80.128	74.544	82.176		0.722	147.754	120.12	54.584	30.022	116.228	109.926		0.722	100.591	92.431	79.135	76.788	90.007	85.56
	0.724	64.566	79.906	81.79	80.128	73.199	83.53		0.724	148.409	118.802	54.584	30.022	116.9	109.926		0.724	101.246	92.431	78.472	76.12	89.335	86.237
	0.726	64.566	79.906	81.79	80.797	73.199	81.5		0.726	147.754	118.802	53.92	30.69	116.228	110.603		0.726	100.591	92.431	79.135	76.12	89.335	87.591
	0.728	64.566	80.565	82.453	80.128	73.871	83.53		0.728	147.099	120.779	55.911	30.022	117.573	109.926		0.728	100.591	91.772	79.135	76.788	87.99	86.237
	0.73	63.911	81.224	83.117	80.128	74.544	82.853		0.73	146.444	120.12	55.911	30.69	116.9	109.926		0.73	100.591	91.772	78.472	76.12	89.335	85.56
	0.732	63.256	81.224	82.453	81.465	73.871	82.853		0.732	146.444	120.12	55.911	31.358	116.9	109.926		0.732	100.591	93.091	79.135	76.788	89.335	85.56
	0.734	63.911	80.565	82.453	80.128	73.871	82.853		0.734	147.099	118.802	54.584	31.358	116.9	111.279		0.734	101.246	91.772	79.799	76.12	89.335	86.237
	0.736	63.256	80.565	82.453	81.465	73.871	82.853		0.736	146.444	120.12	55.248	32.027	116.9	110.603		0.736	100.591	93.091	79.135	76.12	90.007	86.237
	0.738	63.256	81.224	81.79	81.465	75.216	83.53		0.738	147.099	120.12	55.911	32.027	116.9	109.926		0.738	99.936	91.772	79.135	76.12	89.335	85.56
	0.74	63.911	80.565	83.117	82.133	73.199	84.207		0.74	147.099	118.142	55.911	31.358	116.9	110.603		0.74	100.591	91.113	79.799	76.788	90.007	86.237
	0.742	63.911	81.224	82.453	81.465	73.199	83.53		0.742	147.099	118.802	55.911	32.695	117.573	110.603		0.742	100.591	92.431	78.472	76.12	87.99	86.237
	0.744	63.256	81.224	82.453	81.465	73.871	82.853		0.744	147.099	120.12	55.911	32.695	116.9	111.956		0.744	99.936	92.431	78.472	76.12	89.335	85.56
	0.746	63.256	81.224	82.453	81.465	74.544	83.53		0.746	147.099	118.142	55.911	33.363	116.9	110.603		0.746	100.591	91.113	78.472	76.788	90.007	86.237
	0.748	63.256	81.884	83.117	80.128	73.871	83.53		0.748	146.444	118.802	56.575	33.363	117.573	111.279		0.748	100.591	92.431	79.799	76.788	90.007	85.56
	0.75	63.256	81.884	83.117	82.133	73.871	82.853		0.75	145.134	120.12	55.911	33.363	116.9	110.603		0.75	100.591	91.772	79.799	76.788	89.335	84.207
	0.752	63.911	82.543	82.453	82.133	74.544	82.853		0.752	146.444	118.802	56.575	33.363	117.573	110.603		0.752	99.936	91.772	79.799	76.12	87.99	84.884
	0.754	63.256	83.202	83.78	81.465	74.544	82.853		0.754	146.444	120.12	55.911	34.031	116.9	110.603		0.754	100.591	93.091	79.135	76.788	89.335	85.56
	0.756	63.256	81.884	83.117	82.133	74.544	84.207		0.756	145.134	120.12	55.911	34.031	117.573	109.926		0.756	99.936	91.772	79.135	76.12	90.007	84.884
	0.758	63.256	81.884	83.78	81.465	73.871	83.53		0.758	146.444	118.802	56.575	33.363	117.573	109.926		0.758	100.591	91.113	79.135	77.456	87.99	84.884
	0.76	62.601	82.543	83.78	81.465	73.871	83.53		0.76	146.444	118.802	57.238	34.699	116.9	110.603		0.76	100.591	92.431	80.463	76.788	90.007	85.56
	0.762	62.601	82.543	84.444	81.465	75.216	84.207		0.762	144.479	120.12	57.238	34.699	117.573	109.926		0.762	100.591	91.772	80.463	76.12	89.335	84.207
	0.764	64.566	83.202	83.78	80.128	75.216	84.884		0.764	145.134	120.12	57.238	34.699	116.228	111.279		0.764	100.591	93.091	79.799	76.12	89.335	85.56
	0.766	63.911	83.861	83.78	80.128	74.544	85.56		0.766	144.479	118.802	56.575	34.699	116.228	110.603		0.766	101.246	91.772	79.799	75.452	89.335	85.56
	0.768	61.946	83.202	83.78	81.465	73.199	84.884		0.768	144.479	120.12	57.902	35.367	117.573	111.279		0.768	99.936	91.772	79.799	76.12	89.335	85.56
	0.77	63.911	83.202	84.444	80.128	73.199	85.56		0.77	144.479	118.802	57.238	35.367	116.9	111.279		0.77	100.591	91.772	79.135	76.788	89.335	84.884
	0.772	63.256	83.861	83.78	81.465	73.871	85.56		0.772	145.134	118.802	57.238	35.367	116.228	109.926		0.772	99.936	91.772	78.472	76.12	89.335	85.56
	0.774	63.256	83.202	83.78	81.465	73.199	84.884		0.774	143.824	118.142	57.238	36.703	116.9	109.926		0.774	99.936	92.431	79.135	76.12	89.335	84.884
	0.776	63.256	83.861	83.78	80.128	74.544	84.884		0.776	144.479	118.802	57.902	35.367	116.228	110.603		0.776	100.591	92.431	79.799	76.12	89.335	84.207
	0.778	63.256	83.202	84.444	80.128	73.199	83.53		0.778	144.479	118.142	58.565	36.035	115.556	109.926		0.778	99.936	92.431	79.799	76.12	87.99	86.237
	0.78	63.256	83.861	83.78	80.128	73.871	83.53		0.78	144.479	118.802	57.902	36.035	115.556	110.603		0.78	100.591	92.431	80.463	76.788	89.335	84.207
	0.782	62.601	84.521	83.78	79.46	73.871	84.884		0.782	143.169	118.802	59.229	37.371	116.228	109.926		0.782	100.591	92.431	79.799	76.788	89.335	84.884
	0.784	63.256	83.861	83.117	79.46	73.871	84.884		0.784	143.824	118.142	58.565	36.703	116.228	109.249		0.784	101.246	92.431	79.135	76.12	90.007	84.884
	0.786	63.256	83.861	83.78	80.128	73.871	84.884		0.786	143.169	120.12	57.902	37.371	116.9	109.926		0.786	100.591	93.091	79.135	75.452	89.335	85.56
	0.788	63.256	84.521	84.444	80.128	74.544	85.56		0.788	143.169	118.802	59.229	36.703	116.228	110.603		0.788	100.591	92.431	79.799	75.452	89.335	84.884
	0.79	62.601	83.861	84.444	78.792	74.544	84.207		0.79	143.169	118.142	57.902	37.371	116.9	109.926		0.79	100.591	93.091	79.135	75.452	90.007	84.884
	0.792	62.601	83.861	85.108	79.46	74.544	84.207		0.792	142.513	117.483	59.892	37.371	115.556	109.926		0.792	99.936	92.431	79.135	75.452	90.007	85.56
	0.794	62.601	83.861	83.117	80.128	75.216	86.237		0.794	141.203	118.142	58.565	38.707	115.556	108.572		0.794	100.591	92.431	79.135	76.12	90.679	85.56
	0.796	61.946	83.861	83.78	78.792	75.216	86.914		0.796	141.858	117.483	58.565	38.039	116.228	109.926		0.796	100.591	91.772	78.472	75.452	90.679	86.237
	0.798	61.291	84.521	83.78	78.792	75.888	84.884		0.798	141.858	117.483	59.229	38.707	115.556	109.249		0.798	100.591	92.431	77.808	75.452	90.007	85.56
	0.8	61.946	83.861	84.444	78.792	74.544	85.56		0.8	141.203	117.483	59.229	38.707	115.556	109.249		0.8	100.591	92.431	78.472	75.452	89.335	85.56
	0.802	63.256	85.18	84.444	78.792	73.871	86.237		0.802	141.203	117.483	59.892	38.707	115.556	109.926		0.802	101.246	92.431	78.472	75.452	90.007	84.884
	0.804	61.946	85.18	85.108	79.46	75.216	84.207		0.804	141.203	117.483	60.556	39.375	115.556	109.926		0.804	101.246	91.772	78.472	75.452	91.352	84.207
	0.806	61.291	85.18	83.78	79.46	75.216	87.591		0.806	141.858	118.142	60.556	39.375	115.556	109.249		0.806	101.246	91.113	78.472	76.12	90.007	84.207
	0.808	62.601	85.839	85.108	78.792	73.871	86.914		0.808	139.893	117.483	60.556	39.375	114.883	109.926		0.808	100.591	91.772	78.472	75.452	89.335	84.207
	0.81	62.601	85.839	85.108	78.792	74.544	86.237		0.81	140.548	116.824	59.229	39.375	115.556	109.926		0.81	101.246	92.431	78.472	75.452	90.007	85.56
	0.812	61.946	85.18	85.108	78.792	74.544	87.591		0.812	140.548	118.142	61.219	40.043	115.556	109.249		0.812	101.246	91.772	78.472	75.452	89.335	85.56
	0.814	61.291	85.839	85.771	78.792	75.216	87.591		0.814	140.548	117.483	59.892	39.375	114.883	109.926		0.814	101.246	91.772	79.135	74.784	90.007	85.56
	0.816	61.291	86.498	86.435	78.792	75.216	88.268		0.816	139.893	117.483	60.556	40.711	115.556	109.926		0.816	101.246	93.75	77.808	75.452	90.007	85.56
	0.818	61.291	88.476	85.771	78.792	75.216	88.268		0.818	139.238	116.824	60.556	40.043	114.883	108.572		0.818	99.936	93.091	77.808	74.784	89.335	85.56
	0.82	61.291	87.157	86.435	78.792	74.544	88.268		0.82	139.238	116.824	61.219	40.711	114.883	109.249		0.82	101.246	92.431	78.472	75.452	89.335	86.914
	0.822	60.636	87.157	87.098	79.46	75.216	89.621		0.822	139.893	116.824	61.219	40.711	114.883	109.926		0.822	101.246	92.431	79.135	76.12	90.007	85.56
	0.824	60.636	87.157	87.762	79.46	73.871	89.621		0.824	139.238	118.142	61.219	40.043	114.211	110.603		0.824	101.246	93.091	78.472	75.452	90.007	85.56
	0.826	61.291	87.157	87.762	80.128	75.216	88.944		0.826	138.583	117.483	59.892	40.711	114.211	108.572		0.826	101.246	92.431	79.135	75.452	89.335	85.56
	0.828	60.636	87.817	87.762	79.46	73.871	91.652		0.828	139.238	116.824	61.219	41.379	114.883	109.249		0.828	101.246	91.772	79.135	75.452	90.007	85.56
	0.83	60.636	87.157	87.762	80.128	73.199	90.298		0.83	138.583	116.824	59.892	41.379	113.539	109.249		0.83	100.591	92.431	79.135	75.452	90.679	85.56
	0.832	61.291	88.476	87.762	79.46	75.216	90.298		0.832	138.583	117.483	60.556	40.711	114.211	108.572		0.832	100.591	93.091	78.472	75.452	90.007	85.56
	0.834	61.291	87.817	87.762	78.792	75.888	89.621		0.834	137.928	118.142	60.556	41.379	115.556	109.249		0.834	101.246	91.772	78.472	76.12	90.007	84.884
	0.836	61.291	89.135	87.762	79.46	75.216	90.298		0.836	138.583	116.165	61.219	40.711	114.883	108.572		0.836	100.591	92.431	79.135	76.12	90.679	85.56
	0.838	60.636	88.476	87.762	79.46	76.56	90.298		0.838	137.928	116.824	61.219	41.379	114.211	109.249		0.838	101.246	91.772	79.135	76.12	90.679	84.884
	0.84	60.636	89.135	87.762	78.792	75.216	90.298		0.84	137.928	116.824	61.219	41.379	113.539	109.249		0.84	100.591	92.431	77.808	75.452	89.335	86.237
	0.842	60.636	89.135	86.435	79.46	75.216	90.975		0.842	137.928	116.824	61.883	41.379	114.211	107.895		0.842	101.246	92.431	79.135	74.784	87.99	84.884
	0.844	60.636	87.817	88.425	78.124	75.888	88.944		0.844	137.928	116.165	61.883	42.047	114.211	109.249		0.844	100.591	93.091	77.808	74.784	90.007	86.237
	0.846	59.981	87.817	88.425	78.792	75.216	90.298		0.846	136.618	118.142	61.219	42.047	112.194	109.926		0.846	100.591	92.431	78.472	74.784	90.007	84.884
	0.848	60.636	87.817	89.089	79.46	75.216	89.621		0.848	137.273	116.824	62.547	42.047	113.539	108.572		0.848	99.936	92.431	79.135	74.784	90.007	85.56
	0.85	59.981	89.135	88.425	78.792	75.216	90.298		0.85	136.618	116.165	61.219	42.047	112.866	109.249		0.85	100.591	93.091	78.472	75.452	89.335	86.237
	0.852	61.946	87.157	88.425	78.792	74.544	90.975		0.852	136.618	116.824	62.547	42.047	112.194	108.572		0.852	99.936	92.431	77.808	75.452	89.335	86.237
	0.854	61.291	88.476	89.089	78.792	75.888	90.298		0.854	136.618	117.483	61.219	42.047	112.194	108.572		0.854	100.591	92.431	78.472	74.784	89.335	84.884
	0.856	61.291	88.476	88.425	78.124	75.216	91.652		0.856	135.963	117.483	62.547	42.047	112.866	108.572		0.856	101.246	93.091	79.135	75.452	87.99	85.56
	0.858	61.291	87.817	87.762	78.124	75.888	91.652		0.858	135.963	116.165	61.883	42.716	112.194	109.249		0.858	99.936	93.091	78.472	75.452	90.007	85.56
	0.86	59.981	87.817	87.098	77.456	75.216	90.298		0.86	135.963	116.824	62.547	42.716	112.194	107.895		0.86	100.591	93.091	78.472	75.452	89.335	85.56
	0.862	59.327	87.817	87.762	78.124	75.216	92.328		0.862	135.963	116.165	62.547	43.384	111.522	107.895		0.862	101.246	93.091	79.135	75.452	90.007	85.56
	0.864	59.981	87.817	88.425	78.124	74.544	92.328		0.864	135.963	116.165	61.883	42.716	110.849	109.249		0.864	101.901	92.431	78.472	75.452	87.99	86.237
	0.866	59.981	87.817	87.762	78.124	74.544	91.652		0.866	135.308	117.483	63.21	42.047	112.194	107.895		0.866	101.246	93.75	78.472	74.784	89.335	85.56
	0.868	59.327	88.476	87.098	76.788	75.888	93.682		0.868	135.308	116.165	62.547	42.716	111.522	108.572		0.868	102.556	92.431	78.472	74.116	90.007	85.56
	0.87	60.636	87.817	87.098	76.788	75.216	93.005		0.87	135.308	116.165	63.21	42.047	110.849	107.895		0.87	101.901	92.431	77.808	74.784	89.335	86.237
	0.872	59.327	88.476	87.098	77.456	75.216	91.652		0.872	133.998	116.165	63.874	42.047	110.849	106.542		0.872	101.246	92.431	78.472	75.452	89.335	86.237
	0.874	59.327	89.135	87.098	78.124	75.888	92.328		0.874	135.308	116.165	63.21	42.716	111.522	107.218		0.874	101.246	91.113	77.808	74.116	87.99	84.207
	0.876	59.981	90.454	87.098	78.124	75.888	91.652		0.876	133.998	116.165	63.21	43.384	110.849	107.218		0.876	101.246	91.772	77.808	74.116	87.99	85.56
	0.878	59.327	89.794	85.771	78.124	75.888	92.328		0.878	134.653	115.505	63.21	43.384	110.177	107.895		0.878	100.591	91.772	77.808	74.116	90.007	85.56
	0.88	59.327	90.454	85.771	77.456	75.216	94.359		0.88	133.998	115.505	63.21	43.384	110.177	107.895		0.88	101.246	92.431	78.472	74.784	89.335	85.56
	0.882	59.327	89.794	85.108	78.124	74.544	93.005		0.882	133.343	115.505	63.21	43.384	110.849	107.218		0.882	101.246	92.431	77.808	73.447	87.99	86.237
	0.884	60.636	89.135	86.435	78.124	75.216	92.328		0.884	133.343	115.505	63.21	43.384	110.177	107.895		0.884	101.901	92.431	77.808	74.116	90.007	84.884
	0.886	60.636	89.794	85.108	77.456	75.216	91.652		0.886	133.998	114.846	63.874	43.384	110.177	106.542		0.886	99.936	91.772	78.472	74.116	89.335	85.56
	0.888	59.981	90.454	86.435	76.788	76.56	91.652		0.888	132.688	115.505	63.21	44.052	109.505	106.542		0.888	100.591	93.091	77.808	74.116	89.335	84.884
	0.89	59.981	90.454	86.435	78.124	74.544	92.328		0.89	132.688	114.187	64.537	44.052	109.505	106.542		0.89	101.246	93.091	77.145	74.116	87.99	85.56
	0.892	58.672	89.794	86.435	77.456	75.888	93.005		0.892	133.998	114.846	63.874	44.052	109.505	106.542		0.892	101.246	92.431	77.145	74.116	89.335	84.884
	0.894	59.327	90.454	87.098	77.456	76.56	91.652		0.894	132.688	114.187	63.874	44.052	108.832	106.542		0.894	99.936	93.75	77.808	74.116	87.99	86.237
	0.896	59.981	90.454	86.435	77.456	76.56	90.975		0.896	131.378	114.187	63.874	44.72	108.832	107.218		0.896	100.591	91.772	77.145	73.447	87.99	85.56
	0.898	59.981	90.454	87.098	78.124	75.888	93.005		0.898	132.688	114.846	63.874	44.052	109.505	105.188		0.898	101.246	92.431	76.481	72.779	90.007	86.914
	0.9	59.981	91.772	87.098	78.124	77.233	93.682		0.9	132.033	114.187	63.874	44.72	108.832	105.188		0.9	100.591	91.772	77.145	73.447	89.335	84.884
	0.902	59.981	91.113	85.771	79.46	75.888	93.682		0.902	132.688	113.527	64.537	44.72	108.16	105.865		0.902	100.591	92.431	77.808	73.447	89.335	85.56
	0.904	59.327	92.431	87.762	78.124	75.888	92.328		0.904	131.378	113.527	64.537	46.056	109.505	104.511		0.904	101.246	92.431	76.481	73.447	90.007	84.884
	0.906	59.981	91.113	87.098	78.792	76.56	93.005		0.906	130.723	114.187	64.537	44.72	108.832	105.188		0.906	101.246	93.091	77.808	74.784	89.335	85.56
	0.908	59.327	91.772	87.762	79.46	75.888	93.005		0.908	131.378	113.527	65.201	44.72	108.16	106.542		0.908	101.246	93.75	77.808	74.784	89.335	85.56
	0.91	59.327	91.772	88.425	80.128	77.905	94.359		0.91	130.723	113.527	64.537	44.72	108.832	105.188		0.91	100.591	92.431	77.145	74.116	89.335	84.884
	0.912	59.981	91.772	87.762	78.792	77.233	94.359		0.912	131.378	114.187	64.537	44.72	108.832	105.865		0.912	101.901	93.091	77.145	74.784	90.679	86.237
	0.914	59.327	92.431	88.425	80.128	76.56	93.005		0.914	130.723	112.868	65.201	44.72	108.16	105.865		0.914	101.901	93.75	76.481	74.784	89.335	85.56
	0.916	59.981	93.75	88.425	80.128	77.233	94.359		0.916	130.068	113.527	64.537	45.388	108.832	105.188		0.916	101.246	93.75	76.481	74.116	89.335	85.56
	0.918	59.327	93.091	87.762	80.128	77.905	94.359		0.918	131.378	112.868	64.537	46.056	108.832	105.865		0.918	101.901	93.091	76.481	74.784	89.335	85.56
	0.92	59.981	93.75	87.762	79.46	77.233	94.359		0.92	130.068	113.527	64.537	44.72	108.832	105.865		0.92	100.591	91.772	77.145	72.779	90.007	85.56
	0.922	59.981	93.75	88.425	80.128	77.905	95.036		0.922	129.412	112.868	64.537	45.388	108.16	105.188		0.922	100.591	91.772	77.145	74.116	89.335	84.884
	0.924	60.636	93.091	89.089	79.46	77.905	93.682		0.924	128.757	112.209	65.201	45.388	108.832	106.542		0.924	99.936	92.431	77.145	73.447	89.335	85.56
	0.926	59.981	93.75	89.089	80.128	77.233	95.713		0.926	128.757	112.209	65.864	46.724	108.16	105.188		0.926	100.591	92.431	77.145	73.447	90.007	85.56
	0.928	59.981	93.091	89.089	80.128	77.905	95.713		0.928	128.757	112.868	65.864	46.056	107.488	106.542		0.928	100.591	91.772	76.481	74.116	87.99	84.884
	0.93	60.636	93.75	89.089	80.128	77.905	96.389		0.93	129.412	112.209	64.537	46.056	107.488	105.188		0.93	99.936	91.772	76.481	73.447	89.335	85.56
	0.932	60.636	94.409	88.425	80.128	79.25	96.389		0.932	128.102	112.209	65.201	46.056	107.488	104.511		0.932	99.936	92.431	77.808	74.116	90.679	85.56
	0.934	60.636	93.75	89.753	80.128	79.25	95.036		0.934	128.757	112.209	65.201	46.056	107.488	105.188		0.934	100.591	91.772	77.145	74.116	89.335	84.884
	0.936	61.291	95.068	89.089	79.46	77.905	99.097		0.936	128.102	112.868	65.864	46.724	107.488	104.511		0.936	101.901	92.431	77.145	74.116	87.99	85.56
	0.938	60.636	94.409	89.089	79.46	78.577	96.389		0.938	128.757	112.209	64.537	46.056	106.815	104.511		0.938	101.901	92.431	77.808	73.447	90.007	84.207
	0.94	59.981	95.728	88.425	79.46	77.905	97.066		0.94	127.447	112.209	63.874	46.056	106.815	107.218		0.94	101.246	92.431	76.481	73.447	87.99	84.884
	0.942	59.981	96.387	89.089	80.128	79.25	97.066		0.942	128.102	112.209	64.537	46.056	107.488	105.865		0.942	101.246	91.772	76.481	73.447	89.335	85.56
	0.944	60.636	95.728	89.089	81.465	79.25	97.743		0.944	126.792	111.55	64.537	46.724	106.815	105.188		0.944	101.246	93.75	77.145	72.779	87.99	84.884
	0.946	61.291	96.387	89.753	79.46	79.25	97.743		0.946	126.792	111.55	65.201	46.056	107.488	105.188		0.946	101.901	92.431	77.145	73.447	87.99	84.884
	0.948	61.946	95.728	88.425	80.128	79.922	97.066		0.948	127.447	111.55	65.864	46.056	106.815	105.188		0.948	101.246	93.75	77.145	73.447	87.318	84.884
	0.95	62.601	96.387	89.089	80.797	79.25	97.066		0.95	127.447	112.209	65.201	46.724	108.16	105.865		0.95	101.901	92.431	77.145	73.447	87.318	84.884
	0.952	62.601	96.387	89.753	81.465	79.922	97.743		0.952	128.102	111.55	66.528	46.056	106.143	105.865		0.952	101.246	93.091	77.145	74.784	87.99	84.884
	0.954	61.291	95.728	89.753	80.128	79.922	97.066		0.954	127.447	112.868	66.528	46.056	106.815	104.511		0.954	101.246	93.091	76.481	73.447	87.99	85.56
	0.956	63.256	97.046	88.425	79.46	81.267	97.743		0.956	126.792	112.209	65.864	46.056	108.16	105.188		0.956	101.246	93.091	77.145	73.447	89.335	84.884
	0.958	62.601	97.705	88.425	80.128	80.594	98.42		0.958	127.447	112.209	66.528	46.056	107.488	105.865		0.958	101.901	92.431	77.808	74.116	87.99	84.207
	0.96	62.601	97.046	89.089	80.128	79.922	97.066		0.96	127.447	111.55	66.528	46.724	106.815	104.511		0.96	101.246	92.431	77.145	73.447	89.335	84.884
	0.962	63.256	96.387	89.753	79.46	82.611	97.066		0.962	127.447	111.55	65.864	46.056	106.815	104.511		0.962	101.901	92.431	77.145	74.116	87.99	84.884
	0.964	63.256	96.387	89.089	79.46	80.594	99.773		0.964	126.137	112.209	66.528	46.056	106.815	103.157		0.964	101.246	92.431	76.481	73.447	87.99	84.207
	0.966	63.256	97.705	89.089	79.46	81.939	97.743		0.966	127.447	111.55	65.864	46.724	106.815	105.188		0.966	101.246	92.431	76.481	73.447	87.318	85.56
	0.968	61.946	98.365	90.416	78.792	81.267	99.773		0.968	127.447	112.209	65.201	46.056	106.815	103.157		0.968	101.901	93.091	77.145	73.447	87.99	84.884
	0.97	63.911	97.705	89.753	79.46	80.594	101.127		0.97	128.102	112.209	65.864	46.056	107.488	105.188		0.97	101.246	93.091	77.808	74.116	87.99	84.207
	0.972	63.256	99.024	89.753	79.46	81.939	100.45		0.972	127.447	112.209	65.864	46.056	106.815	105.188		0.972	101.246	93.091	77.808	72.779	87.99	85.56
	0.974	63.911	99.024	89.089	79.46	82.611	101.127		0.974	127.447	111.55	65.864	46.056	106.815	104.511		0.974	102.556	93.75	77.808	74.116	89.335	83.53
	0.976	62.601	99.024	90.416	78.792	81.939	101.804		0.976	127.447	112.209	66.528	46.724	106.815	104.511		0.976	100.591	93.091	77.145	72.779	87.318	83.53
	0.978	63.911	99.024	90.416	78.792	81.939	101.804		0.978	127.447	111.55	66.528	46.724	106.143	104.511		0.978	101.246	92.431	77.808	72.779	87.99	84.207
	0.98	63.911	99.683	89.753	78.124	81.939	102.481		0.98	127.447	112.209	67.191	46.724	106.815	103.157		0.98	101.246	93.091	77.145	72.779	90.007	84.884
	0.982	63.256	100.342	90.416	78.792	81.939	101.804		0.982	126.792	112.209	65.864	46.056	106.815	105.865		0.982	100.591	93.091	77.808	73.447	89.335	84.207
	0.984	63.911	101.002	90.416	79.46	81.939	101.804		0.984	127.447	111.55	65.864	46.724	106.143	104.511		0.984	102.556	93.091	77.808	72.779	89.335	84.884
	0.986	62.601	101.002	91.743	78.124	82.611	103.834		0.986	127.447	112.209	65.864	46.724	106.815	105.188		0.986	101.901	92.431	77.145	72.779	87.99	85.56
	0.988	63.256	101.661	91.08	79.46	82.611	103.834		0.988	128.102	111.55	65.864	47.392	106.815	102.481		0.988	101.901	92.431	77.145	73.447	89.335	84.884
	0.99	61.946	101.661	92.407	79.46	83.284	105.188		0.99	128.102	112.868	65.864	46.724	106.143	105.188		0.99	101.901	91.772	77.145	72.779	90.007	84.207
	0.992	61.946	102.32	93.071	80.128	83.284	105.188		0.992	128.102	112.209	66.528	47.392	105.471	103.157		0.992	101.901	92.431	78.472	74.784	90.007	84.884
	0.994	61.946	102.979	93.734	79.46	83.284	103.834		0.994	126.792	112.209	65.864	46.056	107.488	104.511		0.994	101.246	93.75	77.145	74.784	88.662	84.884
	0.996	60.636	103.639	93.734	80.128	80.594	105.188		0.996	128.102	112.868	66.528	46.724	107.488	103.157		0.996	100.591	92.431	77.808	73.447	90.007	85.56
	0.998	60.636	104.298	95.061	78.792	81.939	105.865		0.998	128.102	112.209	66.528	46.724	106.815	103.157		0.998	100.591	93.091	77.808	74.116	88.662	85.56
	1	59.981	103.639	95.061	79.46	81.939	105.188		1	129.412	111.55	66.528	46.724	106.815	105.188		1	101.246	93.091	77.808	72.779	89.335	85.56
	1.002	59.327	104.298	95.061	78.792	81.939	106.542		1.002	127.447	110.89	65.864	46.724	106.815	104.511		1.002	101.246	93.091	77.145	72.779	87.99	85.56
	1.004	59.981	104.957	95.725	78.792	82.611	107.895		1.004	127.447	111.55	66.528	46.724	106.143	103.157		1.004	101.246	93.091	77.145	72.779	87.99	85.56
	1.006	59.327	105.616	95.061	78.124	83.284	107.895		1.006	126.792	112.209	66.528	46.724	106.815	103.157		1.006	101.246	93.091	78.472	73.447	89.335	84.884
	1.008	59.981	105.616	95.725	77.456	81.267	109.926		1.008	126.792	112.868	65.864	46.724	107.488	104.511		1.008	101.246	93.75	77.145	74.116	89.335	85.56
	1.01	59.327	105.616	95.061	78.124	82.611	108.572		1.01	126.137	111.55	67.191	46.724	106.815	104.511		1.01	101.901	93.75	77.145	74.116	89.335	85.56
	1.012	59.981	104.957	95.725	77.456	83.284	108.572		1.012	126.792	112.209	65.864	46.724	106.815	102.481		1.012	101.246	93.75	77.145	74.116	87.99	85.56
	1.014	59.327	105.616	95.725	76.788	83.284	107.218		1.014	127.447	110.89	65.864	46.724	106.143	104.511		1.014	101.901	93.091	76.481	74.116	87.99	86.914
	1.016	59.981	105.616	94.398	77.456	83.284	107.218		1.016	126.792	111.55	67.191	46.056	106.815	104.511		1.016	101.901	92.431	76.481	73.447	87.99	84.884
	1.018	59.981	106.276	94.398	76.788	83.284	109.926		1.018	127.447	112.868	65.201	46.724	106.815	105.188		1.018	101.901	93.091	78.472	73.447	87.99	84.884
	1.02	59.327	106.276	96.388	76.12	82.611	108.572		1.02	126.792	112.209	66.528	46.056	106.815	103.157		1.02	101.246	93.75	77.808	73.447	89.335	86.237
	1.022	59.327	106.935	95.725	76.12	82.611	109.926		1.022	126.792	111.55	65.864	46.724	106.815	103.157		1.022	102.556	93.091	78.472	74.116	87.99	86.237
	1.024	59.327	106.935	96.388	75.452	82.611	108.572		1.024	126.137	112.868	65.864	46.724	106.143	104.511		1.024	101.246	93.091	78.472	74.116	89.335	85.56
	1.026	58.672	107.594	95.061	76.12	82.611	109.926		1.026	126.792	112.209	67.191	46.056	106.815	105.188		1.026	100.591	93.091	78.472	73.447	87.99	86.237
	1.028	58.672	106.276	95.725	75.452	82.611	109.249		1.028	125.482	113.527	66.528	45.388	106.815	105.188		1.028	100.591	93.091	78.472	74.116	89.335	85.56
	1.03	59.327	106.276	95.061	74.784	81.939	109.926		1.03	126.792	112.209	66.528	46.056	106.143	104.511		1.03	100.591	93.75	78.472	74.116	89.335	86.914
	1.032	58.672	106.276	95.061	74.784	82.611	108.572		1.032	126.792	112.868	67.191	46.056	106.143	105.188		1.032	101.901	93.75	77.808	73.447	90.007	86.914
	1.034	58.672	106.935	95.725	73.447	83.284	109.926		1.034	126.792	111.55	65.864	46.056	105.471	103.157		1.034	101.246	93.75	78.472	74.116	89.335	86.914
	1.036	59.327	106.935	95.061	74.116	83.956	111.279		1.036	126.792	112.209	65.864	46.056	106.143	105.188		1.036	102.556	93.75	79.135	74.116	90.007	86.237
	1.038	58.672	107.594	94.398	73.447	82.611	110.603		1.038	126.792	111.55	65.864	45.388	106.815	104.511		1.038	101.901	94.409	78.472	74.116	89.335	86.237
	1.04	58.017	108.253	94.398	73.447	82.611	109.249		1.04	126.137	111.55	65.864	46.056	106.815	104.511		1.04	101.246	93.091	78.472	73.447	89.335	86.237
	1.042	58.672	107.594	95.061	72.779	83.284	110.603		1.042	126.792	112.209	65.864	45.388	106.143	104.511		1.042	101.901	93.091	78.472	74.116	89.335	86.914
	1.044	58.017	106.935	95.725	72.111	83.284	109.926		1.044	126.137	110.89	65.201	46.056	106.143	103.157		1.044	101.901	93.75	78.472	74.116	89.335	86.237
	1.046	58.017	108.253	94.398	72.111	82.611	110.603		1.046	126.792	112.209	65.864	46.056	106.143	105.188		1.046	101.901	93.091	77.808	72.779	89.335	85.56
	1.048	58.672	108.253	93.071	70.775	83.956	110.603		1.048	125.482	111.55	65.864	45.388	106.143	104.511		1.048	100.591	94.409	78.472	74.116	87.99	85.56
	1.05	58.672	108.253	94.398	70.107	83.956	109.926		1.05	126.792	112.209	66.528	46.724	106.143	105.188		1.05	101.246	94.409	79.135	74.116	89.335	86.914
	1.052	58.017	109.572	93.734	70.107	84.628	111.279		1.052	126.137	111.55	66.528	46.056	105.471	103.157		1.052	101.246	95.068	77.808	74.784	90.007	86.237
	1.054	56.707	108.253	95.061	70.107	84.628	112.633		1.054	126.137	111.55	67.191	46.056	106.815	102.481		1.054	100.591	95.068	79.135	73.447	89.335	86.237
	1.056	58.017	110.231	95.061	69.439	85.301	112.633		1.056	126.137	111.55	66.528	46.056	106.143	104.511		1.056	101.901	93.75	77.808	72.779	87.99	86.914
	1.058	56.707	109.572	93.734	69.439	85.301	113.31		1.058	126.137	112.209	66.528	46.056	105.471	103.157		1.058	101.246	94.409	78.472	73.447	89.335	86.237
	1.06	56.707	110.231	95.061	68.103	87.318	111.956		1.06	126.137	111.55	66.528	46.724	106.143	103.157		1.06	101.246	93.75	77.145	73.447	87.99	86.237
	1.062	57.362	110.89	95.061	69.439	85.973	113.987		1.062	126.792	111.55	66.528	46.724	105.471	102.481		1.062	101.246	94.409	77.808	73.447	89.335	86.914
	1.064	57.362	110.231	94.398	68.103	85.301	113.31		1.064	126.137	112.209	66.528	46.724	105.471	102.481		1.064	101.901	95.068	78.472	73.447	87.99	86.237
	1.066	56.707	110.231	95.725	68.771	85.301	113.987		1.066	126.137	112.209	66.528	46.056	104.798	103.157		1.066	101.246	94.409	78.472	73.447	87.99	86.237
	1.068	56.052	110.89	95.725	68.771	85.973	113.31		1.068	125.482	110.89	67.855	47.392	105.471	104.511		1.068	101.901	95.068	79.135	72.779	90.007	86.237
	1.07	57.362	110.231	94.398	67.435	87.318	113.31		1.07	124.827	111.55	67.855	46.724	105.471	103.157		1.07	101.901	94.409	79.135	72.779	87.99	86.237
	1.072	56.707	112.868	96.388	66.766	87.318	113.987		1.072	124.827	110.89	67.855	48.728	104.798	104.511		1.072	101.901	95.728	77.145	72.111	87.99	86.914
	1.074	56.707	112.209	95.061	67.435	87.99	113.987		1.074	125.482	110.89	67.855	48.06	105.471	103.157		1.074	100.591	95.728	77.808	72.111	89.335	86.237
	1.076	56.707	111.55	94.398	66.098	87.318	115.34		1.076	126.137	111.55	67.855	48.06	104.798	102.481		1.076	101.901	94.409	77.145	72.111	90.007	86.237
	1.078	56.052	112.209	95.061	66.098	87.99	114.664		1.078	126.137	111.55	68.519	48.06	105.471	102.481		1.078	101.901	95.728	77.808	73.447	89.335	86.237
	1.08	55.397	112.868	95.061	66.766	87.318	116.017		1.08	126.137	110.231	68.519	48.728	105.471	102.481		1.08	101.246	94.409	79.135	72.111	87.99	86.237
	1.082	56.052	112.868	95.061	66.098	88.662	116.694		1.082	125.482	110.89	69.182	48.728	105.471	102.481		1.082	100.591	95.068	78.472	72.779	87.99	86.237
	1.084	55.397	113.527	95.061	65.43	87.318	113.987		1.084	124.827	110.89	67.855	49.396	105.471	101.804		1.084	101.901	95.068	79.135	72.111	89.335	85.56
	1.086	56.052	114.187	95.061	65.43	89.335	117.371		1.086	125.482	110.89	68.519	48.728	104.126	102.481		1.086	101.901	94.409	79.135	72.779	90.007	86.237
	1.088	55.397	113.527	95.061	64.762	87.99	116.694		1.088	124.827	110.89	68.519	49.396	104.798	102.481		1.088	102.556	95.068	79.135	72.779	89.335	86.914
	1.09	54.742	114.846	95.061	64.762	88.662	116.694		1.09	126.137	110.89	68.519	49.396	104.798	102.481		1.09	101.901	95.728	79.135	72.111	89.335	86.914
	1.092	53.432	114.846	94.398	65.43	89.335	117.371		1.092	124.827	110.89	67.855	48.728	104.798	102.481		1.092	102.556	95.728	79.135	71.443	87.99	86.914
	1.094	54.742	114.187	95.725	64.094	90.679	118.048		1.094	125.482	110.89	67.855	49.396	105.471	102.481		1.094	101.901	94.409	79.799	72.111	87.99	86.914
	1.096	53.432	116.165	95.725	64.762	89.335	117.371		1.096	124.827	110.89	67.855	49.396	104.126	103.157		1.096	101.901	96.387	79.799	72.111	89.335	86.914
	1.098	52.777	115.505	95.725	64.762	89.335	117.371		1.098	124.827	110.231	69.182	48.728	104.126	103.157		1.098	101.246	95.068	79.135	72.111	89.335	88.268
	1.1	52.122	114.846	94.398	64.094	90.679	118.725		1.1	124.827	110.89	67.855	48.728	105.471	104.511		1.1	101.901	95.068	79.135	72.111	87.318	87.591
	1.102	52.122	115.505	94.398	62.758	90.007	120.078		1.102	124.172	110.89	68.519	48.728	103.454	102.481		1.102	101.246	95.728	79.799	72.111	90.007	87.591
	1.104	50.812	115.505	94.398	64.094	91.352	119.401		1.104	124.172	110.231	67.855	48.728	104.798	104.511		1.104	101.246	96.387	79.135	71.443	90.679	87.591
	1.106	50.157	115.505	95.061	63.426	90.679	118.725		1.106	124.172	110.89	68.519	48.06	103.454	103.157		1.106	101.246	96.387	79.135	71.443	90.007	87.591
	1.108	50.812	115.505	95.061	64.762	90.679	119.401		1.108	124.172	110.89	69.182	49.396	104.126	102.481		1.108	101.246	96.387	79.799	70.107	87.99	88.268
	1.11	49.502	116.165	94.398	64.094	92.024	120.078		1.11	123.517	110.231	68.519	48.06	103.454	101.804		1.11	100.591	97.705	79.799	70.775	89.335	88.944
	1.112	48.847	116.165	95.061	64.762	91.352	118.725		1.112	123.517	110.231	67.855	48.728	103.454	101.804		1.112	101.246	97.046	79.135	72.111	89.335	88.268
	1.114	48.847	117.483	93.734	64.094	90.679	118.725		1.114	124.172	110.231	67.855	48.06	103.454	101.804		1.114	101.246	98.365	79.135	71.443	89.335	88.268
	1.116	47.537	116.165	93.734	63.426	91.352	119.401		1.116	123.517	110.89	67.191	48.06	103.454	101.804		1.116	101.901	97.705	78.472	70.775	87.318	88.944
	1.118	47.537	116.165	93.734	63.426	91.352	118.725		1.118	123.517	110.231	67.855	48.06	104.126	102.481		1.118	100.591	98.365	79.799	71.443	89.335	88.944
	1.12	47.537	115.505	93.071	63.426	90.679	118.725		1.12	123.517	110.89	67.855	48.728	104.798	103.157		1.12	101.246	97.705	79.799	71.443	90.007	89.621
	1.122	46.882	115.505	93.734	63.426	91.352	117.371		1.122	123.517	110.231	67.855	48.06	102.781	101.804		1.122	101.246	97.705	80.463	71.443	87.99	89.621
	1.124	46.882	116.165	92.407	62.758	92.024	118.725		1.124	124.172	109.572	67.855	48.06	102.781	101.804		1.124	100.591	98.365	79.799	71.443	89.335	89.621
	1.126	46.227	114.846	91.743	63.426	91.352	117.371		1.126	123.517	110.231	68.519	48.728	102.781	101.804		1.126	100.591	97.705	79.799	70.775	90.007	89.621
	1.128	46.227	115.505	92.407	62.758	92.696	117.371		1.128	122.862	109.572	69.182	48.06	102.781	103.157		1.128	100.591	98.365	79.799	70.775	90.007	90.298
	1.13	46.227	114.187	91.08	62.758	92.024	116.694		1.13	122.207	110.231	67.855	48.728	101.436	102.481		1.13	100.591	97.705	80.463	70.107	89.335	90.298
	1.132	45.572	114.187	91.08	62.09	94.041	116.017		1.132	121.552	108.913	69.182	48.06	102.109	102.481		1.132	100.591	98.365	79.135	70.775	89.335	90.298
	1.134	44.917	113.527	90.416	62.09	94.041	116.694		1.134	122.862	109.572	67.855	48.728	102.109	103.157		1.134	101.246	98.365	79.135	70.107	89.335	90.975
	1.136	45.572	114.187	90.416	62.09	94.041	116.017		1.136	122.862	108.913	68.519	49.396	101.436	103.157		1.136	99.281	97.705	79.799	69.439	87.99	89.621
	1.138	44.917	113.527	90.416	62.09	92.696	116.694		1.138	122.862	109.572	69.182	47.392	100.764	102.481		1.138	99.936	97.046	80.463	70.107	90.007	90.298
	1.14	45.572	113.527	89.753	61.422	93.368	116.017		1.14	122.862	109.572	69.182	47.392	100.764	102.481		1.14	100.591	97.705	79.135	69.439	90.007	90.975
	1.142	45.572	113.527	89.753	62.09	93.368	116.694		1.142	122.207	109.572	69.182	48.728	101.436	101.804		1.142	99.281	97.705	79.135	70.107	90.007	90.975
	1.144	44.262	114.187	89.089	62.09	94.041	115.34		1.144	122.207	110.231	68.519	49.396	101.436	102.481		1.144	99.281	97.046	79.135	68.103	89.335	90.975
	1.146	44.262	114.187	90.416	62.09	94.713	116.017		1.146	120.242	109.572	69.182	49.396	101.436	101.804		1.146	99.936	97.046	79.135	68.103	90.007	90.298
	1.148	43.607	112.868	89.089	62.09	94.713	116.017		1.148	120.242	108.913	69.846	48.728	102.781	101.127		1.148	99.936	97.046	79.799	68.771	90.007	90.975
	1.15	42.952	112.209	88.425	61.422	95.385	117.371		1.15	121.552	108.913	69.182	49.396	101.436	102.481		1.15	99.936	97.705	79.135	68.771	89.335	92.328
	1.152	42.952	112.209	88.425	61.422	94.041	114.664		1.152	120.242	109.572	69.846	48.728	100.764	101.127		1.152	99.281	99.024	79.135	68.771	89.335	90.298
	1.154	42.952	113.527	87.762	61.422	95.385	114.664		1.154	118.277	109.572	69.182	49.396	100.092	102.481		1.154	99.936	99.024	78.472	68.771	90.679	90.975
	1.156	42.952	110.89	88.425	61.422	94.713	116.017		1.156	120.242	108.913	68.519	49.396	99.419	101.127		1.156	98.626	98.365	78.472	68.103	90.007	91.652
	1.158	41.642	111.55	88.425	61.422	94.041	116.694		1.158	119.587	109.572	69.182	49.396	99.419	101.127		1.158	98.626	98.365	77.808	68.103	90.007	90.975
	1.16	41.642	112.868	88.425	60.754	94.041	116.017		1.16	119.587	108.913	69.182	48.06	99.419	101.127		1.16	99.281	98.365	77.808	67.435	90.007	90.975
	1.162	42.952	111.55	88.425	61.422	95.385	116.017		1.162	119.587	108.913	69.182	50.064	100.092	100.45		1.162	99.281	99.024	77.808	67.435	91.352	90.975
	1.164	42.297	110.231	87.762	60.754	94.713	114.664		1.164	118.932	108.913	68.519	50.064	98.747	101.127		1.164	99.281	98.365	77.145	66.766	90.007	92.328
	1.166	40.988	109.572	87.098	60.754	94.713	114.664		1.166	118.932	108.913	69.846	49.396	100.092	99.773		1.166	99.281	99.683	77.145	66.766	90.007	90.975
	1.168	40.988	110.231	87.762	60.086	95.385	114.664		1.168	117.622	108.253	69.846	50.064	99.419	101.127		1.168	97.971	98.365	78.472	66.098	90.007	91.652
	1.17	41.642	111.55	86.435	60.086	95.385	115.34		1.17	119.587	109.572	69.846	48.06	100.092	100.45		1.17	98.626	98.365	77.808	65.43	90.679	91.652
	1.172	40.333	108.913	85.771	59.417	96.058	114.664		1.172	118.932	108.913	69.846	49.396	99.419	101.127		1.172	97.971	99.683	78.472	66.098	90.007	91.652
	1.174	40.333	109.572	85.108	58.749	96.058	113.31		1.174	118.277	108.253	69.846	49.396	100.092	100.45		1.174	97.971	98.365	77.145	65.43	91.352	92.328
	1.176	40.988	108.913	85.771	59.417	95.385	114.664		1.176	118.932	108.253	69.182	48.728	100.092	100.45		1.176	97.971	99.024	77.145	64.762	90.679	91.652
	1.178	40.333	109.572	85.771	58.749	96.058	113.31		1.178	118.277	107.594	69.846	48.06	98.747	99.773		1.178	97.971	100.342	77.145	65.43	90.679	92.328
	1.18	39.023	108.913	85.108	58.749	95.385	113.31		1.18	118.277	108.253	69.846	48.06	98.747	99.773		1.18	98.626	99.683	77.808	64.762	91.352	93.005
	1.182	39.678	108.253	85.108	58.749	96.058	113.987		1.182	116.967	108.253	69.182	48.728	99.419	100.45		1.182	97.971	99.683	77.808	64.762	92.024	93.682
	1.184	39.023	108.253	83.117	58.749	94.713	113.31		1.184	118.277	108.253	69.846	48.728	98.075	100.45		1.184	97.316	99.683	77.808	65.43	90.679	93.682
	1.186	38.368	107.594	83.78	58.081	95.385	113.987		1.186	116.967	107.594	69.846	49.396	98.747	100.45		1.186	97.316	99.024	77.808	64.762	90.679	93.005
	1.188	39.678	108.253	83.78	58.081	94.041	113.31		1.188	116.967	108.253	69.846	48.728	98.747	99.773		1.188	97.971	99.683	77.808	65.43	92.024	93.005
	1.19	37.713	107.594	83.117	58.081	94.713	113.31		1.19	117.622	106.935	69.846	48.728	98.747	99.773		1.19	96.661	98.365	77.145	65.43	91.352	93.682
	1.192	37.058	107.594	84.444	56.745	96.058	113.31		1.192	116.967	106.935	69.846	48.728	98.747	99.773		1.192	97.971	99.683	77.808	65.43	91.352	93.682
	1.194	37.058	106.935	82.453	58.081	96.058	111.956		1.194	116.967	106.935	69.846	48.728	98.747	99.097		1.194	97.971	99.683	77.145	65.43	92.696	93.005
	1.196	35.748	106.935	83.117	56.745	96.058	113.987		1.196	116.967	106.935	69.846	48.728	98.747	99.773		1.196	97.971	100.342	77.808	66.098	91.352	94.359
	1.198	36.403	107.594	82.453	56.745	96.058	112.633		1.198	116.312	106.935	69.846	49.396	98.075	99.097		1.198	97.316	100.342	78.472	64.762	91.352	93.682
	1.2	34.438	106.935	82.453	57.413	94.713	111.956		1.2	116.967	107.594	69.846	49.396	98.075	98.42		1.2	97.316	100.342	78.472	64.762	92.696	95.036
	1.202	34.438	106.935	82.453	56.077	95.385	111.956		1.202	115.657	106.935	69.846	49.396	98.075	99.773		1.202	97.316	101.002	77.145	64.762	92.024	94.359
	1.204	36.403	106.276	81.79	56.077	95.385	111.956		1.204	116.312	107.594	69.846	50.064	98.075	98.42		1.204	97.316	101.002	77.145	64.762	93.368	93.682
	1.206	34.438	106.276	82.453	56.077	95.385	111.956		1.206	116.312	106.935	69.846	49.396	98.747	99.773		1.206	97.971	101.661	78.472	65.43	92.696	95.036
	1.208	34.438	106.935	81.79	56.077	94.713	112.633		1.208	116.312	106.276	69.846	49.396	98.747	98.42		1.208	96.661	100.342	77.145	65.43	92.696	93.682
	1.21	33.783	105.616	82.453	54.741	95.385	113.31		1.21	116.967	107.594	69.846	48.728	97.402	99.773		1.21	96.661	101.661	77.145	65.43	92.696	95.036
	1.212	33.783	106.276	81.79	54.741	95.385	111.279		1.212	116.967	106.276	69.846	48.728	99.419	99.097		1.212	97.971	101.661	77.808	65.43	93.368	93.682
	1.214	31.818	106.276	81.126	55.409	95.385	112.633		1.214	115.002	106.935	70.509	49.396	98.747	98.42		1.214	97.316	101.661	77.808	65.43	92.696	94.359
	1.216	32.473	105.616	81.79	55.409	95.385	112.633		1.216	116.312	106.935	71.173	50.064	98.075	98.42		1.216	97.316	102.32	78.472	66.098	93.368	94.359
	1.218	31.163	105.616	81.79	55.409	95.385	111.956		1.218	114.347	106.276	70.509	49.396	98.747	99.097		1.218	97.971	102.32	78.472	66.098	92.696	95.713
	1.22	31.163	105.616	81.79	55.409	96.058	112.633		1.22	115.657	105.616	69.846	49.396	98.075	99.097		1.22	96.661	102.32	78.472	66.098	94.041	95.713
	1.222	31.163	104.957	81.126	54.741	95.385	112.633		1.222	115.657	106.935	70.509	48.728	97.402	99.773		1.222	96.661	102.32	77.808	66.098	93.368	95.713
	1.224	30.508	104.298	81.126	54.741	95.385	111.279		1.224	115.657	106.276	69.846	48.728	98.075	99.097		1.224	96.006	102.32	79.135	64.762	94.041	96.389
	1.226	31.163	104.298	81.126	54.073	95.385	111.956		1.226	116.312	106.935	69.182	48.728	96.73	99.773		1.226	96.661	102.32	78.472	65.43	94.041	97.743
	1.228	29.853	104.957	80.463	54.073	96.058	111.956		1.228	115.657	106.935	69.846	48.728	97.402	98.42		1.228	97.316	102.32	79.135	66.098	94.041	96.389
	1.23	29.198	103.639	80.463	54.073	94.041	111.956		1.23	115.657	107.594	69.846	47.392	97.402	99.773		1.23	97.316	103.639	79.135	65.43	94.041	95.036
	1.232	29.198	104.298	79.135	54.073	95.385	112.633		1.232	115.657	106.276	69.846	47.392	97.402	99.097		1.232	98.626	102.979	79.135	66.098	94.041	97.066
	1.234	29.198	104.298	79.135	52.737	95.385	109.249		1.234	114.347	105.616	69.182	46.724	97.402	99.773		1.234	97.971	102.979	79.135	65.43	94.713	96.389
	1.236	29.198	102.979	78.472	53.405	94.713	111.956		1.236	115.002	105.616	68.519	47.392	97.402	99.773		1.236	97.971	102.979	79.135	65.43	94.713	97.066
	1.238	29.853	103.639	79.135	52.069	94.041	111.279		1.238	114.347	106.276	69.846	46.724	98.075	99.097		1.238	97.971	102.32	78.472	64.762	94.713	96.389
	1.24	28.544	102.979	77.808	52.737	96.058	112.633		1.24	115.002	105.616	68.519	47.392	97.402	99.097		1.24	97.316	104.298	80.463	64.762	95.385	96.389
	1.242	28.544	102.979	79.135	52.737	94.713	109.926		1.242	115.002	106.276	69.182	46.724	96.73	99.097		1.242	96.661	103.639	79.135	64.762	94.713	96.389
	1.244	27.889	102.32	77.808	52.069	94.041	111.279		1.244	114.347	106.276	69.182	46.724	97.402	98.42		1.244	96.661	104.298	79.135	64.762	94.713	98.42
	1.246	26.579	102.32	77.808	52.737	93.368	110.603		1.246	114.347	106.276	67.855	46.724	97.402	99.097		1.246	96.661	104.298	79.135	64.762	95.385	98.42
	1.248	27.889	102.32	78.472	52.069	94.713	110.603		1.248	113.692	105.616	68.519	46.724	96.73	98.42		1.248	97.316	104.957	78.472	64.762	95.385	98.42
	1.25	26.579	101.661	77.808	52.737	94.041	109.926		1.25	114.347	106.276	68.519	46.724	98.075	100.45		1.25	96.661	105.616	78.472	63.426	95.385	98.42
	1.252	26.579	102.979	77.808	52.737	94.041	111.956		1.252	114.347	106.276	67.855	46.724	97.402	99.097		1.252	97.316	105.616	79.135	64.094	95.385	99.097
	1.254	25.924	102.32	77.145	52.737	92.696	109.926		1.254	115.002	106.276	68.519	46.724	96.058	99.773		1.254	96.006	105.616	78.472	64.094	94.713	98.42
	1.256	25.924	102.32	76.481	52.069	92.696	110.603		1.256	114.347	106.276	69.182	46.724	97.402	98.42		1.256	97.316	105.616	78.472	64.094	96.058	99.097
	1.258	25.924	102.32	77.145	52.069	93.368	110.603		1.258	115.002	106.276	69.182	45.388	96.73	98.42		1.258	96.661	105.616	79.135	63.426	96.73	100.45
	1.26	25.269	100.342	77.808	52.069	93.368	110.603		1.26	114.347	106.276	68.519	45.388	96.73	98.42		1.26	97.316	106.276	79.799	63.426	96.058	100.45
	1.262	24.614	101.002	77.145	52.069	92.696	109.926		1.262	114.347	105.616	67.191	45.388	98.075	98.42		1.262	97.316	106.935	79.135	62.758	96.058	99.773
	1.264	24.614	100.342	76.481	52.069	93.368	109.926		1.264	114.347	106.276	68.519	46.056	97.402	98.42		1.264	96.661	106.935	78.472	63.426	95.385	100.45
	1.266	23.959	100.342	76.481	52.069	92.024	109.249		1.266	115.002	106.935	67.855	46.056	97.402	99.097		1.266	96.661	106.935	79.799	62.758	94.713	100.45
	1.268	26.579	101.661	77.145	52.069	92.024	109.249		1.268	114.347	106.276	68.519	46.056	97.402	99.097		1.268	94.696	106.276	79.135	62.09	95.385	101.127
	1.27	25.269	100.342	77.145	52.737	92.696	111.279		1.27	115.002	106.276	68.519	46.056	97.402	99.097		1.27	94.696	106.935	78.472	61.422	95.385	100.45
	1.272	24.614	101.002	77.145	53.405	93.368	110.603		1.272	115.002	106.276	68.519	46.056	97.402	98.42		1.272	94.696	107.594	79.135	61.422	95.385	101.127
	1.274	24.614	101.002	76.481	53.405	92.696	109.249		1.274	115.002	105.616	68.519	46.724	97.402	98.42		1.274	95.351	106.935	79.135	61.422	95.385	101.127
	1.276	24.614	100.342	77.808	54.073	92.696	109.926		1.276	114.347	106.276	67.855	46.056	98.075	99.097		1.276	94.041	107.594	78.472	61.422	95.385	101.127
	1.278	24.614	99.683	77.808	54.073	92.024	109.926		1.278	113.692	106.276	67.855	46.056	98.075	99.097		1.278	93.386	108.253	79.799	60.754	94.713	101.804
	1.28	23.959	99.683	78.472	55.409	91.352	110.603		1.28	114.347	106.276	68.519	46.724	97.402	97.743		1.28	93.386	108.253	79.135	60.086	95.385	102.481
	1.282	24.614	100.342	77.808	55.409	93.368	109.249		1.282	115.657	105.616	67.855	46.056	98.075	98.42		1.282	93.386	107.594	79.799	60.086	96.058	101.127
	1.284	23.959	100.342	77.145	56.077	92.024	109.926		1.284	115.002	105.616	68.519	45.388	97.402	97.743		1.284	92.731	108.253	78.472	60.754	95.385	102.481
	1.286	24.614	99.683	77.145	55.409	92.024	109.926		1.286	115.657	105.616	68.519	46.056	97.402	99.773		1.286	92.076	107.594	79.799	60.086	94.713	101.804
	1.288	24.614	99.683	75.818	56.077	91.352	108.572		1.288	116.312	105.616	68.519	46.056	98.075	98.42		1.288	92.076	107.594	78.472	60.086	94.713	101.127
	1.29	24.614	99.024	77.145	56.077	92.696	108.572		1.29	114.347	104.957	67.855	46.724	98.075	97.743		1.29	90.111	107.594	79.135	59.417	94.041	101.804
	1.292	23.959	99.683	78.472	56.077	92.024	108.572		1.292	115.002	106.276	67.191	46.724	97.402	97.743		1.292	90.111	106.276	78.472	59.417	94.041	101.127
	1.294	24.614	99.024	77.145	55.409	92.024	108.572		1.294	114.347	105.616	69.182	46.724	97.402	98.42		1.294	89.456	108.253	78.472	59.417	94.041	101.127
	1.296	23.959	99.683	77.145	54.741	92.024	108.572		1.296	115.002	105.616	67.191	46.724	98.075	98.42		1.296	88.801	108.253	77.808	58.749	93.368	102.481
	1.298	24.614	99.683	77.808	56.077	93.368	107.895		1.298	115.657	106.276	69.182	46.724	98.747	98.42		1.298	87.491	108.253	79.135	58.749	92.024	102.481
	1.3	24.614	99.683	77.808	56.077	92.024	108.572		1.3	114.347	106.276	69.182	46.724	98.747	98.42		1.3	87.491	107.594	78.472	58.749	91.352	101.804
[truncated: 9,749 more rows]

## Sheet: Fig.S2 a
Fig. S2a
	Sample-1		Sample-2		Sample-3
[truncated: 791 more rows]

## Sheet: FIG.S2 e
Fig. S2e
[truncated: 632 more rows]

## Sheet: FIG.S3 b
Fig. S3b
[truncated: 863 more rows]

[truncated: 22 more sheets: FIG. S3 c, FIG. S4b, FIG. S6 a, FIG. S6 c, FIG. S12c, FIG. S14b, FIG. S15a, FIG. S15b, FIG. S15d, FIG. S16a, FIG. S16b, FIG. S16d, FIG. S17a, FIG. S17b, FIG. S17d, FIG. S18a, FIG. S18b, FIG. S18d, FIG. S19a, FIG. S19b …]
